# Supplementary material for: NDUFS7 variant in dogs with Leigh syndrome and its functional validation in a Drosophila melanogaster model
Source: Sci Rep. 2024 Feb 5;14:2975. doi: 10.1038/s41598-024-53314-7 (PMC10844639; doi:10.1038/s41598-024-53314-7)
Supplement: Supplementary file 3 — Supplementary Table S4. [file 41598_2024_53314_MOESM3_ESM.xlsx]

## Sheet: Private homozygous variants
Table S4. Private homozygous variants in the sequenced dog affected with Leigh syndrome. Private variants were obtained by filtering all variants that were present at least once in 1479 control genomes. This resulted in 1,842 homozygous private variants for the affected dog. Please note that variants are listed multiple times, if they have predicted effects on more than one transcript. The NDUFS7…
#CHROM	POS	REF	ALT	FILTER	EFFECT	IMPACT	GENE	GENEID	FEATURE	FEATUREID	BIOTYPE	RANK	HGVS_C	HGVS_P
chr1	9073852	C	T	PASS	intergenic_region	MODIFIER	DOK6-CCDC102B	DOK6-CCDC102B	intergenic_region	DOK6-CCDC102B		-1	n.9073852C>T
chr1	9073854	C	T	PASS	intergenic_region	MODIFIER	DOK6-CCDC102B	DOK6-CCDC102B	intergenic_region	DOK6-CCDC102B		-1	n.9073854C>T
chr1	9073884	C	A	PASS	intergenic_region	MODIFIER	DOK6-CCDC102B	DOK6-CCDC102B	intergenic_region	DOK6-CCDC102B		-1	n.9073884C>A
chr1	9073887	T	C	PASS	intergenic_region	MODIFIER	DOK6-CCDC102B	DOK6-CCDC102B	intergenic_region	DOK6-CCDC102B		-1	n.9073887T>C
chr1	54466620	A	ATATATATATATATATATATTTATAGATTTATATATATATTTATATT	PASS	intergenic_region	MODIFIER	LOC100685014-TBXT	LOC100685014-TBXT	intergenic_region	LOC100685014-TBXT		-1	n.54466620_54466621insTATATATATATATATATATTTATAGATTTATATATATATTTATATT
chr1	55276691	G	A	PASS	intron_variant	MODIFIER	RPS6KA2	RPS6KA2	transcript	XM_038526526.1	protein_coding	2	c.124-18150C>T
chr1	55485120	G	A	PASS	intron_variant	MODIFIER	CCR6	CCR6	transcript	XM_038526544.1	protein_coding	1	c.-189+644G>A
chr1	55853292	C	T	PASS	upstream_gene_variant	MODIFIER	LOC111095986	LOC111095986	transcript	XR_005353099.1	pseudogene	-1	n.-268C>T
chr1	55853292	C	T	PASS	intergenic_region	MODIFIER	LOC106559705-LOC111095986	LOC106559705-LOC111095986	intergenic_region	LOC106559705-LOC111095986		-1	n.55853292C>T
chr1	58859003	T	A	PASS	intron_variant	MODIFIER	SLC35F1	SLC35F1	transcript	XM_038525493.1	protein_coding	2	c.353-25945T>A
chr1	59323500	G	C	PASS	3_prime_UTR_variant	MODIFIER	MCM9	MCM9	transcript	XM_038526650.1	protein_coding	13	c.*1775C>G
chr1	59323500	G	C	PASS	3_prime_UTR_variant	MODIFIER	MCM9	MCM9	transcript	XM_038526653.1	protein_coding	13	c.*1775C>G
chr1	59323500	G	C	PASS	3_prime_UTR_variant	MODIFIER	MCM9	MCM9	transcript	XM_038526651.1	protein_coding	12	c.*1775C>G
chr1	59323500	G	C	PASS	3_prime_UTR_variant	MODIFIER	MCM9	MCM9	transcript	XM_038526652.1	protein_coding	12	c.*1775C>G
chr1	59323500	G	C	PASS	downstream_gene_variant	MODIFIER	MCM9	MCM9	transcript	XM_038526656.1	protein_coding	-1	c.*5898C>G
chr1	59323500	G	C	PASS	intron_variant	MODIFIER	MCM9	MCM9	transcript	XM_038526654.1	protein_coding	12	c.1961+7541C>G
chr1	59323500	G	C	PASS	intron_variant	MODIFIER	MCM9	MCM9	transcript	XR_005353829.1	pseudogene	12	n.1992+7541C>G
chr1	60397304	T	G	PASS	intergenic_region	MODIFIER	LOC119870672-LOC111096174	LOC119870672-LOC111096174	intergenic_region	LOC119870672-LOC111096174		-1	n.60397304T>G
chr1	60819486	T	C	PASS	intergenic_region	MODIFIER	LOC119869937-LOC111089986	LOC119869937-LOC111089986	intergenic_region	LOC119869937-LOC111089986		-1	n.60819486T>C
chr1	60819490	G	T	PASS	intergenic_region	MODIFIER	LOC119869937-LOC111089986	LOC119869937-LOC111089986	intergenic_region	LOC119869937-LOC111089986		-1	n.60819490G>T
chr1	60819491	G	C	PASS	intergenic_region	MODIFIER	LOC119869937-LOC111089986	LOC119869937-LOC111089986	intergenic_region	LOC119869937-LOC111089986		-1	n.60819491G>C
chr1	64301366	A	C	PASS	intron_variant	MODIFIER	NKAIN2	NKAIN2	transcript	XM_038526700.1	protein_coding	4	c.474+34411A>C
chr1	64301366	A	C	PASS	intron_variant	MODIFIER	NKAIN2	NKAIN2	transcript	XM_038526701.1	protein_coding	4	c.474+34411A>C
chr1	66750366	C	T	PASS	intron_variant	MODIFIER	SOGA3	SOGA3	transcript	XM_038526749.1	protein_coding	5	c.1512+10170G>A
chr1	67258050	C	T	PASS	missense_variant	MODERATE	PTPRK	PTPRK	transcript	XM_038526752.1	protein_coding	12	c.2066G>A	p.Arg689Gln
chr1	67258050	C	T	PASS	missense_variant	MODERATE	PTPRK	PTPRK	transcript	XM_038526754.1	protein_coding	12	c.2066G>A	p.Arg689Gln
chr1	67258050	C	T	PASS	missense_variant	MODERATE	PTPRK	PTPRK	transcript	XM_038526755.1	protein_coding	12	c.2066G>A	p.Arg689Gln
chr1	67258050	C	T	PASS	missense_variant	MODERATE	PTPRK	PTPRK	transcript	XM_038526756.1	protein_coding	12	c.2066G>A	p.Arg689Gln
chr1	67258050	C	T	PASS	missense_variant	MODERATE	PTPRK	PTPRK	transcript	XM_038526753.1	protein_coding	12	c.2066G>A	p.Arg689Gln
chr1	67258050	C	T	PASS	missense_variant	MODERATE	PTPRK	PTPRK	transcript	XM_038526757.1	protein_coding	12	c.2066G>A	p.Arg689Gln
chr1	67404450	A	ATATATATATATATATATATATATATATATATATATATATATATATC	PASS	intron_variant	MODIFIER	PTPRK	PTPRK	transcript	XM_038526752.1	protein_coding	6	c.862+7702_862+7703insGATATATATATATATATATATATATATATATATATATATATATATA
chr1	67404450	A	ATATATATATATATATATATATATATATATATATATATATATATATC	PASS	intron_variant	MODIFIER	PTPRK	PTPRK	transcript	XM_038526754.1	protein_coding	6	c.862+7702_862+7703insGATATATATATATATATATATATATATATATATATATATATATATA
chr1	67404450	A	ATATATATATATATATATATATATATATATATATATATATATATATC	PASS	intron_variant	MODIFIER	PTPRK	PTPRK	transcript	XM_038526755.1	protein_coding	6	c.862+7702_862+7703insGATATATATATATATATATATATATATATATATATATATATATATA
chr1	67404450	A	ATATATATATATATATATATATATATATATATATATATATATATATC	PASS	intron_variant	MODIFIER	PTPRK	PTPRK	transcript	XM_038526756.1	protein_coding	6	c.862+7702_862+7703insGATATATATATATATATATATATATATATATATATATATATATATA
chr1	67404450	A	ATATATATATATATATATATATATATATATATATATATATATATATC	PASS	intron_variant	MODIFIER	PTPRK	PTPRK	transcript	XM_038526753.1	protein_coding	6	c.862+7702_862+7703insGATATATATATATATATATATATATATATATATATATATATATATA
chr1	67404450	A	ATATATATATATATATATATATATATATATATATATATATATATATC	PASS	intron_variant	MODIFIER	PTPRK	PTPRK	transcript	XM_038526757.1	protein_coding	6	c.862+7702_862+7703insGATATATATATATATATATATATATATATATATATATATATATATA
chr1	70138597	C	T	PASS	splice_donor_variant&intron_variant	HIGH	LOC119875970	LOC119875970	transcript	XR_005353932.1	pseudogene	1	n.331+1G>A
chr1	70858185	T	A	PASS	intron_variant	MODIFIER	CDC14B	CDC14B	transcript	XM_038526820.1	protein_coding	2	c.188-6959T>A
chr1	70858185	T	A	PASS	intron_variant	MODIFIER	CDC14B	CDC14B	transcript	XM_038526834.1	protein_coding	2	c.188-6959T>A
chr1	70858185	T	A	PASS	intron_variant	MODIFIER	CDC14B	CDC14B	transcript	XM_038526829.1	protein_coding	2	c.188-6959T>A
chr1	70858185	T	A	PASS	intron_variant	MODIFIER	CDC14B	CDC14B	transcript	XM_038526831.1	protein_coding	2	c.188-6959T>A
chr1	70858185	T	A	PASS	intron_variant	MODIFIER	CDC14B	CDC14B	transcript	XM_038526821.1	protein_coding	2	c.188-6959T>A
chr1	70858185	T	A	PASS	intron_variant	MODIFIER	CDC14B	CDC14B	transcript	XM_038526826.1	protein_coding	2	c.188-6959T>A
chr1	70858185	T	A	PASS	intron_variant	MODIFIER	CDC14B	CDC14B	transcript	XM_038526828.1	protein_coding	1	c.161-6959T>A
chr1	70858185	T	A	PASS	intron_variant	MODIFIER	CDC14B	CDC14B	transcript	XM_038526830.1	protein_coding	2	c.188-6959T>A
chr1	70858185	T	A	PASS	intron_variant	MODIFIER	CDC14B	CDC14B	transcript	XM_038526833.1	protein_coding	1	c.161-6959T>A
chr1	70858185	T	A	PASS	intron_variant	MODIFIER	CDC14B	CDC14B	transcript	XM_038526835.1	protein_coding	2	c.188-6959T>A
chr1	70858185	T	A	PASS	intron_variant	MODIFIER	CDC14B	CDC14B	transcript	XR_005353939.1	pseudogene	2	n.203-6959T>A
chr1	70858185	T	A	PASS	intron_variant	MODIFIER	CDC14B	CDC14B	transcript	XM_038526836.1	protein_coding	2	c.188-6959T>A
chr1	70858185	T	A	PASS	intron_variant	MODIFIER	CDC14B	CDC14B	transcript	XM_038526827.1	protein_coding	2	c.188-6959T>A
chr1	70858185	T	A	PASS	intron_variant	MODIFIER	CDC14B	CDC14B	transcript	XM_038526822.1	protein_coding	1	c.161-6959T>A
chr1	70858185	T	A	PASS	intron_variant	MODIFIER	CDC14B	CDC14B	transcript	XM_038526823.1	protein_coding	2	c.188-6959T>A
chr1	70858185	T	A	PASS	intron_variant	MODIFIER	CDC14B	CDC14B	transcript	XM_038526824.1	protein_coding	2	c.188-6959T>A
chr1	70858185	T	A	PASS	intron_variant	MODIFIER	CDC14B	CDC14B	transcript	XM_038526832.1	protein_coding	1	c.25-10132T>A
chr1	70858185	T	A	PASS	non_coding_transcript_exon_variant	MODIFIER	LOC102157082	LOC102157082	transcript	XR_005353942.1	pseudogene	3	n.477A>T
chr1	71385694	C	T	PASS	downstream_gene_variant	MODIFIER	ERCC6L2	ERCC6L2	transcript	XR_005353948.1	pseudogene	-1	n.*4533G>A
chr1	71385694	C	T	PASS	downstream_gene_variant	MODIFIER	ERCC6L2	ERCC6L2	transcript	XR_005353949.1	pseudogene	-1	n.*4533G>A
chr1	71385694	C	T	PASS	intron_variant	MODIFIER	ERCC6L2	ERCC6L2	transcript	XM_038526848.1	protein_coding	18	c.3684-2922G>A
chr1	71385694	C	T	PASS	intron_variant	MODIFIER	ERCC6L2	ERCC6L2	transcript	XM_038526850.1	protein_coding	16	c.3090-2922G>A
chr1	71385694	C	T	PASS	intron_variant	MODIFIER	ERCC6L2	ERCC6L2	transcript	XM_038526849.1	protein_coding	17	c.3588-2922G>A
chr1	71544621	T	A	PASS	intergenic_region	MODIFIER	LOC111096340-LOC119869858	LOC111096340-LOC119869858	intergenic_region	LOC111096340-LOC119869858		-1	n.71544621T>A
chr1	71550197	G	A	PASS	intergenic_region	MODIFIER	LOC111096340-LOC119869858	LOC111096340-LOC119869858	intergenic_region	LOC111096340-LOC119869858		-1	n.71550197G>A
chr1	72023810	G	A	PASS	intron_variant	MODIFIER	FANCC	FANCC	transcript	XM_038526892.1	protein_coding	1	c.-78+48079G>A
chr1	72023810	G	A	PASS	intron_variant	MODIFIER	FANCC	FANCC	transcript	XM_038526897.1	protein_coding	1	c.-78+48079G>A
chr1	72023810	G	A	PASS	intron_variant	MODIFIER	FANCC	FANCC	transcript	XM_038526893.1	protein_coding	2	c.-78+40175G>A
chr1	72023810	G	A	PASS	intron_variant	MODIFIER	FANCC	FANCC	transcript	XM_038526894.1	protein_coding	1	c.-196-47607G>A
chr1	72023810	G	A	PASS	intron_variant	MODIFIER	FANCC	FANCC	transcript	XM_038526898.1	protein_coding	1	c.-78+48079G>A
chr1	72023810	G	A	PASS	intron_variant	MODIFIER	FANCC	FANCC	transcript	XM_038526899.1	protein_coding	1	c.-78+48079G>A
chr1	72023810	G	A	PASS	intron_variant	MODIFIER	FANCC	FANCC	transcript	XM_038526896.1	protein_coding	1	c.-78+47569G>A
chr1	72023810	G	A	PASS	intron_variant	MODIFIER	FANCC	FANCC	transcript	XM_038526895.1	protein_coding	2	c.-78+40175G>A
chr1	72146550	C	T	PASS	intron_variant	MODIFIER	FANCC	FANCC	transcript	XM_038526892.1	protein_coding	4	c.346-11675C>T
chr1	72146550	C	T	PASS	intron_variant	MODIFIER	FANCC	FANCC	transcript	XM_038526897.1	protein_coding	4	c.346-11675C>T
chr1	72146550	C	T	PASS	intron_variant	MODIFIER	FANCC	FANCC	transcript	XM_038526893.1	protein_coding	5	c.346-11675C>T
chr1	72146550	C	T	PASS	intron_variant	MODIFIER	FANCC	FANCC	transcript	XM_038526894.1	protein_coding	5	c.346-11675C>T
chr1	72146550	C	T	PASS	intron_variant	MODIFIER	FANCC	FANCC	transcript	XM_038526898.1	protein_coding	4	c.346-11675C>T
chr1	72146550	C	T	PASS	intron_variant	MODIFIER	FANCC	FANCC	transcript	XM_038526899.1	protein_coding	4	c.346-11675C>T
chr1	72146550	C	T	PASS	intron_variant	MODIFIER	FANCC	FANCC	transcript	XM_038526896.1	protein_coding	4	c.346-11675C>T
chr1	72146550	C	T	PASS	intron_variant	MODIFIER	FANCC	FANCC	transcript	XM_038526895.1	protein_coding	5	c.346-11675C>T
chr1	72316229	G	C	PASS	intron_variant	MODIFIER	C1H9orf3	C1H9orf3	transcript	XM_038526866.1	protein_coding	14	c.2224-11700C>G
chr1	72316229	G	C	PASS	intron_variant	MODIFIER	C1H9orf3	C1H9orf3	transcript	XM_038526890.1	protein_coding	14	c.1441-11700C>G
chr1	72316229	G	C	PASS	intron_variant	MODIFIER	C1H9orf3	C1H9orf3	transcript	XM_038526891.1	protein_coding	13	c.1411-11700C>G
chr1	72316229	G	C	PASS	intron_variant	MODIFIER	C1H9orf3	C1H9orf3	transcript	XM_038526867.1	protein_coding	14	c.2224-11700C>G
chr1	72316229	G	C	PASS	intron_variant	MODIFIER	C1H9orf3	C1H9orf3	transcript	XM_038526868.1	protein_coding	13	c.2116-11700C>G
chr1	72316229	G	C	PASS	intron_variant	MODIFIER	C1H9orf3	C1H9orf3	transcript	XM_038526869.1	protein_coding	14	c.2223+21450C>G
chr1	72316229	G	C	PASS	intron_variant	MODIFIER	C1H9orf3	C1H9orf3	transcript	XM_038526870.1	protein_coding	14	c.2224-11700C>G
chr1	72316229	G	C	PASS	intron_variant	MODIFIER	C1H9orf3	C1H9orf3	transcript	XM_038526871.1	protein_coding	13	c.1978-11700C>G
chr1	72316229	G	C	PASS	intron_variant	MODIFIER	C1H9orf3	C1H9orf3	transcript	XM_038526872.1	protein_coding	13	c.2115+21450C>G
chr1	72316229	G	C	PASS	intron_variant	MODIFIER	C1H9orf3	C1H9orf3	transcript	XM_038526876.1	protein_coding	14	c.2223+21450C>G
chr1	72316229	G	C	PASS	intron_variant	MODIFIER	C1H9orf3	C1H9orf3	transcript	XM_038526878.1	protein_coding	11	c.1819-11700C>G
chr1	72316229	G	C	PASS	intron_variant	MODIFIER	C1H9orf3	C1H9orf3	transcript	XM_038526879.1	protein_coding	13	c.2115+21450C>G
chr1	72316229	G	C	PASS	intron_variant	MODIFIER	C1H9orf3	C1H9orf3	transcript	XM_038526882.1	protein_coding	11	c.1818+21450C>G
chr1	72316229	G	C	PASS	intron_variant	MODIFIER	C1H9orf3	C1H9orf3	transcript	XM_038526889.1	protein_coding	11	c.1818+21450C>G
chr1	72316229	G	C	PASS	intron_variant	MODIFIER	C1H9orf3	C1H9orf3	transcript	XR_005353979.1	pseudogene	14	n.2454-11700C>G
chr1	72316229	G	C	PASS	intron_variant	MODIFIER	C1H9orf3	C1H9orf3	transcript	XR_005353980.1	pseudogene	14	n.2453+21450C>G
chr1	72316229	G	C	PASS	intron_variant	MODIFIER	C1H9orf3	C1H9orf3	transcript	XR_005353984.1	pseudogene	14	n.2454-11700C>G
chr1	72316229	G	C	PASS	intron_variant	MODIFIER	C1H9orf3	C1H9orf3	transcript	XR_005354004.1	pseudogene	2	n.296+21450C>G
chr1	72316229	G	C	PASS	intron_variant	MODIFIER	C1H9orf3	C1H9orf3	transcript	XR_005353986.1	pseudogene	14	n.2454-11700C>G
chr1	72316229	G	C	PASS	intron_variant	MODIFIER	C1H9orf3	C1H9orf3	transcript	XR_005353988.1	pseudogene	14	n.2453+21450C>G
chr1	72316229	G	C	PASS	intron_variant	MODIFIER	C1H9orf3	C1H9orf3	transcript	XR_005353989.1	pseudogene	14	n.2453+21450C>G
chr1	72316229	G	C	PASS	intron_variant	MODIFIER	C1H9orf3	C1H9orf3	transcript	XR_005353981.1	pseudogene	14	n.2454-11700C>G
chr1	72316229	G	C	PASS	intron_variant	MODIFIER	C1H9orf3	C1H9orf3	transcript	XR_005353982.1	pseudogene	14	n.2454-11700C>G
chr1	72316229	G	C	PASS	intron_variant	MODIFIER	C1H9orf3	C1H9orf3	transcript	XR_005353983.1	pseudogene	14	n.2454-11700C>G
chr1	72316229	G	C	PASS	intron_variant	MODIFIER	C1H9orf3	C1H9orf3	transcript	XR_005353990.1	pseudogene	14	n.2453+21450C>G
chr1	72316229	G	C	PASS	intron_variant	MODIFIER	C1H9orf3	C1H9orf3	transcript	XR_005353985.1	pseudogene	14	n.2454-11700C>G
chr1	72316229	G	C	PASS	intron_variant	MODIFIER	C1H9orf3	C1H9orf3	transcript	XM_038526881.1	protein_coding	14	c.2224-11700C>G
chr1	72316229	G	C	PASS	intron_variant	MODIFIER	C1H9orf3	C1H9orf3	transcript	XM_038526886.1	protein_coding	14	c.2223+21450C>G
chr1	72316229	G	C	PASS	intron_variant	MODIFIER	C1H9orf3	C1H9orf3	transcript	XM_038526880.1	protein_coding	14	c.2224-11700C>G
chr1	72316229	G	C	PASS	intron_variant	MODIFIER	C1H9orf3	C1H9orf3	transcript	XR_005353991.1	pseudogene	14	n.2454-11700C>G
chr1	72316229	G	C	PASS	intron_variant	MODIFIER	C1H9orf3	C1H9orf3	transcript	XR_005353996.1	pseudogene	16	n.2682+16770C>G
chr1	72316229	G	C	PASS	intron_variant	MODIFIER	C1H9orf3	C1H9orf3	transcript	XR_005353999.1	pseudogene	15	n.2534+20883C>G
chr1	72316229	G	C	PASS	intron_variant	MODIFIER	C1H9orf3	C1H9orf3	transcript	XR_005354002.1	pseudogene	14	n.2453+21450C>G
chr1	72316229	G	C	PASS	intron_variant	MODIFIER	C1H9orf3	C1H9orf3	transcript	XR_005353992.1	pseudogene	16	n.2682+16770C>G
chr1	72316229	G	C	PASS	intron_variant	MODIFIER	C1H9orf3	C1H9orf3	transcript	XR_005353993.1	pseudogene	15	n.2534+20883C>G
chr1	72316229	G	C	PASS	intron_variant	MODIFIER	C1H9orf3	C1H9orf3	transcript	XR_005354001.1	pseudogene	15	n.2601+16770C>G
chr1	72316229	G	C	PASS	intron_variant	MODIFIER	C1H9orf3	C1H9orf3	transcript	XR_005353995.1	pseudogene	15	n.2534+20883C>G
chr1	72316229	G	C	PASS	intron_variant	MODIFIER	C1H9orf3	C1H9orf3	transcript	XM_038526873.1	protein_coding	14	c.2224-11700C>G
chr1	72316229	G	C	PASS	intron_variant	MODIFIER	C1H9orf3	C1H9orf3	transcript	XM_038526874.1	protein_coding	14	c.2224-11700C>G
chr1	72316229	G	C	PASS	intron_variant	MODIFIER	C1H9orf3	C1H9orf3	transcript	XM_038526877.1	protein_coding	14	c.2224-11700C>G
chr1	72316229	G	C	PASS	intron_variant	MODIFIER	C1H9orf3	C1H9orf3	transcript	XM_038526875.1	protein_coding	14	c.2224-11700C>G
chr1	72316229	G	C	PASS	intron_variant	MODIFIER	C1H9orf3	C1H9orf3	transcript	XM_038526883.1	protein_coding	14	c.2223+21450C>G
chr1	72316229	G	C	PASS	intron_variant	MODIFIER	C1H9orf3	C1H9orf3	transcript	XM_038526887.1	protein_coding	14	c.2223+21450C>G
chr1	72316229	G	C	PASS	intron_variant	MODIFIER	C1H9orf3	C1H9orf3	transcript	XR_005353987.1	pseudogene	14	n.2454-11700C>G
chr1	72316229	G	C	PASS	intron_variant	MODIFIER	C1H9orf3	C1H9orf3	transcript	XM_038526884.1	protein_coding	14	c.2224-11700C>G
chr1	72316229	G	C	PASS	intron_variant	MODIFIER	C1H9orf3	C1H9orf3	transcript	XM_038526885.1	protein_coding	14	c.2224-11700C>G
chr1	72316229	G	C	PASS	intron_variant	MODIFIER	C1H9orf3	C1H9orf3	transcript	XR_005353998.1	pseudogene	16	n.2683-11700C>G
chr1	72316229	G	C	PASS	intron_variant	MODIFIER	C1H9orf3	C1H9orf3	transcript	XR_005354000.1	pseudogene	15	n.2535-11700C>G
chr1	72316229	G	C	PASS	intron_variant	MODIFIER	C1H9orf3	C1H9orf3	transcript	XR_005353997.1	pseudogene	16	n.2683-11700C>G
chr1	72379521	G	A	PASS	intron_variant	MODIFIER	C1H9orf3	C1H9orf3	transcript	XM_038526866.1	protein_coding	10	c.1980+1301C>T
chr1	72379521	G	A	PASS	intron_variant	MODIFIER	C1H9orf3	C1H9orf3	transcript	XM_038526890.1	protein_coding	10	c.1197+1301C>T
chr1	72379521	G	A	PASS	intron_variant	MODIFIER	C1H9orf3	C1H9orf3	transcript	XM_038526891.1	protein_coding	9	c.1167+1301C>T
chr1	72379521	G	A	PASS	intron_variant	MODIFIER	C1H9orf3	C1H9orf3	transcript	XM_038526867.1	protein_coding	10	c.1980+1301C>T
chr1	72379521	G	A	PASS	intron_variant	MODIFIER	C1H9orf3	C1H9orf3	transcript	XM_038526868.1	protein_coding	9	c.1872+1301C>T
chr1	72379521	G	A	PASS	intron_variant	MODIFIER	C1H9orf3	C1H9orf3	transcript	XM_038526869.1	protein_coding	10	c.1980+1301C>T
chr1	72379521	G	A	PASS	intron_variant	MODIFIER	C1H9orf3	C1H9orf3	transcript	XM_038526870.1	protein_coding	10	c.1980+1301C>T
chr1	72379521	G	A	PASS	intron_variant	MODIFIER	C1H9orf3	C1H9orf3	transcript	XM_038526871.1	protein_coding	9	c.1734+1301C>T
chr1	72379521	G	A	PASS	intron_variant	MODIFIER	C1H9orf3	C1H9orf3	transcript	XM_038526872.1	protein_coding	9	c.1872+1301C>T
chr1	72379521	G	A	PASS	intron_variant	MODIFIER	C1H9orf3	C1H9orf3	transcript	XM_038526876.1	protein_coding	10	c.1980+1301C>T
chr1	72379521	G	A	PASS	intron_variant	MODIFIER	C1H9orf3	C1H9orf3	transcript	XM_038526878.1	protein_coding	7	c.1575+1301C>T
chr1	72379521	G	A	PASS	intron_variant	MODIFIER	C1H9orf3	C1H9orf3	transcript	XM_038526879.1	protein_coding	9	c.1872+1301C>T
chr1	72379521	G	A	PASS	intron_variant	MODIFIER	C1H9orf3	C1H9orf3	transcript	XM_038526882.1	protein_coding	7	c.1575+1301C>T
chr1	72379521	G	A	PASS	intron_variant	MODIFIER	C1H9orf3	C1H9orf3	transcript	XM_038526889.1	protein_coding	7	c.1575+1301C>T
chr1	72379521	G	A	PASS	intron_variant	MODIFIER	C1H9orf3	C1H9orf3	transcript	XR_005353979.1	pseudogene	10	n.2210+1301C>T
chr1	72379521	G	A	PASS	intron_variant	MODIFIER	C1H9orf3	C1H9orf3	transcript	XR_005353980.1	pseudogene	10	n.2210+1301C>T
chr1	72379521	G	A	PASS	intron_variant	MODIFIER	C1H9orf3	C1H9orf3	transcript	XR_005353984.1	pseudogene	10	n.2210+1301C>T
chr1	72379521	G	A	PASS	intron_variant	MODIFIER	C1H9orf3	C1H9orf3	transcript	XR_005353986.1	pseudogene	10	n.2210+1301C>T
chr1	72379521	G	A	PASS	intron_variant	MODIFIER	C1H9orf3	C1H9orf3	transcript	XR_005353988.1	pseudogene	10	n.2210+1301C>T
chr1	72379521	G	A	PASS	intron_variant	MODIFIER	C1H9orf3	C1H9orf3	transcript	XR_005353989.1	pseudogene	10	n.2210+1301C>T
chr1	72379521	G	A	PASS	intron_variant	MODIFIER	C1H9orf3	C1H9orf3	transcript	XR_005353981.1	pseudogene	10	n.2210+1301C>T
chr1	72379521	G	A	PASS	intron_variant	MODIFIER	C1H9orf3	C1H9orf3	transcript	XR_005353982.1	pseudogene	10	n.2210+1301C>T
chr1	72379521	G	A	PASS	intron_variant	MODIFIER	C1H9orf3	C1H9orf3	transcript	XR_005353983.1	pseudogene	10	n.2210+1301C>T
chr1	72379521	G	A	PASS	intron_variant	MODIFIER	C1H9orf3	C1H9orf3	transcript	XR_005353990.1	pseudogene	10	n.2210+1301C>T
chr1	72379521	G	A	PASS	intron_variant	MODIFIER	C1H9orf3	C1H9orf3	transcript	XR_005353985.1	pseudogene	10	n.2210+1301C>T
chr1	72379521	G	A	PASS	intron_variant	MODIFIER	C1H9orf3	C1H9orf3	transcript	XM_038526881.1	protein_coding	10	c.1980+1301C>T
chr1	72379521	G	A	PASS	intron_variant	MODIFIER	C1H9orf3	C1H9orf3	transcript	XM_038526886.1	protein_coding	10	c.1980+1301C>T
chr1	72379521	G	A	PASS	intron_variant	MODIFIER	C1H9orf3	C1H9orf3	transcript	XM_038526880.1	protein_coding	10	c.1980+1301C>T
chr1	72379521	G	A	PASS	intron_variant	MODIFIER	C1H9orf3	C1H9orf3	transcript	XR_005353991.1	pseudogene	10	n.2210+1301C>T
chr1	72379521	G	A	PASS	intron_variant	MODIFIER	C1H9orf3	C1H9orf3	transcript	XR_005353996.1	pseudogene	10	n.2210+1301C>T
chr1	72379521	G	A	PASS	intron_variant	MODIFIER	C1H9orf3	C1H9orf3	transcript	XR_005353999.1	pseudogene	10	n.2210+1301C>T
chr1	72379521	G	A	PASS	intron_variant	MODIFIER	C1H9orf3	C1H9orf3	transcript	XR_005354002.1	pseudogene	10	n.2210+1301C>T
chr1	72379521	G	A	PASS	intron_variant	MODIFIER	C1H9orf3	C1H9orf3	transcript	XR_005353992.1	pseudogene	10	n.2210+1301C>T
chr1	72379521	G	A	PASS	intron_variant	MODIFIER	C1H9orf3	C1H9orf3	transcript	XR_005353993.1	pseudogene	10	n.2210+1301C>T
chr1	72379521	G	A	PASS	intron_variant	MODIFIER	C1H9orf3	C1H9orf3	transcript	XR_005354001.1	pseudogene	10	n.2210+1301C>T
chr1	72379521	G	A	PASS	intron_variant	MODIFIER	C1H9orf3	C1H9orf3	transcript	XR_005353995.1	pseudogene	10	n.2210+1301C>T
chr1	72379521	G	A	PASS	intron_variant	MODIFIER	C1H9orf3	C1H9orf3	transcript	XM_038526873.1	protein_coding	10	c.1980+1301C>T
chr1	72379521	G	A	PASS	intron_variant	MODIFIER	C1H9orf3	C1H9orf3	transcript	XM_038526874.1	protein_coding	10	c.1980+1301C>T
chr1	72379521	G	A	PASS	intron_variant	MODIFIER	C1H9orf3	C1H9orf3	transcript	XM_038526877.1	protein_coding	10	c.1980+1301C>T
chr1	72379521	G	A	PASS	intron_variant	MODIFIER	C1H9orf3	C1H9orf3	transcript	XM_038526875.1	protein_coding	10	c.1980+1301C>T
chr1	72379521	G	A	PASS	intron_variant	MODIFIER	C1H9orf3	C1H9orf3	transcript	XM_038526883.1	protein_coding	10	c.1980+1301C>T
chr1	72379521	G	A	PASS	intron_variant	MODIFIER	C1H9orf3	C1H9orf3	transcript	XM_038526887.1	protein_coding	10	c.1980+1301C>T
chr1	72379521	G	A	PASS	intron_variant	MODIFIER	C1H9orf3	C1H9orf3	transcript	XR_005353987.1	pseudogene	10	n.2210+1301C>T
chr1	72379521	G	A	PASS	intron_variant	MODIFIER	C1H9orf3	C1H9orf3	transcript	XM_038526884.1	protein_coding	10	c.1980+1301C>T
chr1	72379521	G	A	PASS	intron_variant	MODIFIER	C1H9orf3	C1H9orf3	transcript	XM_038526885.1	protein_coding	10	c.1980+1301C>T
chr1	72379521	G	A	PASS	intron_variant	MODIFIER	C1H9orf3	C1H9orf3	transcript	XR_005353998.1	pseudogene	10	n.2210+1301C>T
chr1	72379521	G	A	PASS	intron_variant	MODIFIER	C1H9orf3	C1H9orf3	transcript	XR_005354000.1	pseudogene	10	n.2210+1301C>T
chr1	72379521	G	A	PASS	intron_variant	MODIFIER	C1H9orf3	C1H9orf3	transcript	XR_005353997.1	pseudogene	10	n.2210+1301C>T
chr1	72379521	G	A	PASS	intron_variant	MODIFIER	C1H9orf3	C1H9orf3	transcript	XM_038526888.1	protein_coding	10	c.1980+1301C>T
chr1	72656098	C	T	PASS	intergenic_region	MODIFIER	LOC119866418-FBP1	LOC119866418-FBP1	intergenic_region	LOC119866418-FBP1		-1	n.72656098C>T
chr1	73393111	T	A	PASS	intergenic_region	MODIFIER	LOC111096376-LOC106559362	LOC111096376-LOC106559362	intergenic_region	LOC111096376-LOC106559362		-1	n.73393111T>A
chr1	73527084	C	T	PASS	intergenic_region	MODIFIER	GAS1-LOC119866857	GAS1-LOC119866857	intergenic_region	GAS1-LOC119866857		-1	n.73527084C>T
chr1	73582870	TC	T	PASS	intergenic_region	MODIFIER	GAS1-LOC119866857	GAS1-LOC119866857	intergenic_region	GAS1-LOC119866857		-1	n.73582871delC
chr1	75756356	C	T	PASS	intron_variant	MODIFIER	LOC119870679	LOC119870679	transcript	XR_005353155.1	pseudogene	1	n.226+504G>A
chr1	76057643	TG	T	PASS	downstream_gene_variant	MODIFIER	RMI1	RMI1	transcript	XM_038526959.1	protein_coding	-1	c.*4764delC
chr1	76057643	TG	T	PASS	downstream_gene_variant	MODIFIER	RMI1	RMI1	transcript	XM_038526961.1	protein_coding	-1	c.*4764delC
chr1	76057643	TG	T	PASS	downstream_gene_variant	MODIFIER	RMI1	RMI1	transcript	XM_038526966.1	protein_coding	-1	c.*4764delC
chr1	76057643	TG	T	PASS	downstream_gene_variant	MODIFIER	RMI1	RMI1	transcript	XM_038526962.1	protein_coding	-1	c.*4764delC
chr1	76057643	TG	T	PASS	downstream_gene_variant	MODIFIER	RMI1	RMI1	transcript	XM_038526960.1	protein_coding	-1	c.*4764delC
chr1	76057643	TG	T	PASS	downstream_gene_variant	MODIFIER	RMI1	RMI1	transcript	XM_038526963.1	protein_coding	-1	c.*4764delC
chr1	76057643	TG	T	PASS	downstream_gene_variant	MODIFIER	RMI1	RMI1	transcript	XM_038526964.1	protein_coding	-1	c.*4764delC
chr1	76057643	TG	T	PASS	downstream_gene_variant	MODIFIER	RMI1	RMI1	transcript	XM_038526965.1	protein_coding	-1	c.*4764delC
chr1	76057643	TG	T	PASS	downstream_gene_variant	MODIFIER	RMI1	RMI1	transcript	XM_038526967.1	protein_coding	-1	c.*4764delC
chr1	76057643	TG	T	PASS	intergenic_region	MODIFIER	LOC100684008-RMI1	LOC100684008-RMI1	intergenic_region	LOC100684008-RMI1		-1	n.76057644delG
chr1	76218461	G	A	PASS	missense_variant	MODERATE	KIF27	KIF27	transcript	XM_038526969.1	protein_coding	18	c.4133G>A	p.Arg1378Gln
chr1	76218461	G	A	PASS	missense_variant	MODERATE	KIF27	KIF27	transcript	XM_038526971.1	protein_coding	18	c.4106G>A	p.Arg1369Gln
chr1	76218461	G	A	PASS	missense_variant	MODERATE	KIF27	KIF27	transcript	XM_038526970.1	protein_coding	18	c.4133G>A	p.Arg1378Gln
chr1	76650344	C	G	PASS	intron_variant	MODIFIER	FRMD3	FRMD3	transcript	XM_038526988.1	protein_coding	3	c.296-1797C>G
chr1	76650344	C	G	PASS	intron_variant	MODIFIER	FRMD3	FRMD3	transcript	XM_038526989.1	protein_coding	3	c.296-1797C>G
chr1	76875241	C	G	PASS	intron_variant	MODIFIER	LOC102155601	LOC102155601	transcript	XR_005354069.1	pseudogene	4	n.609-1341G>C
chr1	76875241	C	G	PASS	intron_variant	MODIFIER	RASEF	RASEF	transcript	XM_038526997.1	protein_coding	2	c.-163+28450C>G
chr1	76875241	C	G	PASS	intron_variant	MODIFIER	RASEF	RASEF	transcript	XM_038526991.1	protein_coding	2	c.-163+28450C>G
chr1	76875241	C	G	PASS	intron_variant	MODIFIER	RASEF	RASEF	transcript	XM_038526993.1	protein_coding	2	c.-280+28450C>G
chr1	76875241	C	G	PASS	intron_variant	MODIFIER	RASEF	RASEF	transcript	XM_038526994.1	protein_coding	2	c.-36+28450C>G
chr1	76875241	C	G	PASS	intron_variant	MODIFIER	RASEF	RASEF	transcript	XM_038526996.1	protein_coding	3	c.-163+28450C>G
chr1	76875241	C	G	PASS	intron_variant	MODIFIER	LOC102155601	LOC102155601	transcript	XR_005354068.1	pseudogene	4	n.609-1341G>C
chr1	76875241	C	G	PASS	intron_variant	MODIFIER	LOC102155601	LOC102155601	transcript	XR_005354070.1	pseudogene	4	n.609-1341G>C
chr1	76875241	C	G	PASS	intron_variant	MODIFIER	LOC102155601	LOC102155601	transcript	XR_005354071.1	pseudogene	4	n.609-1341G>C
chr1	76875241	C	G	PASS	intron_variant	MODIFIER	LOC102155601	LOC102155601	transcript	XR_005354073.1	pseudogene	4	n.522-1341G>C
chr1	77429732	G	A	PASS	intergenic_region	MODIFIER	LOC119867965-LOC100684363	LOC119867965-LOC100684363	intergenic_region	LOC119867965-LOC100684363		-1	n.77429732G>A
chr1	77747479	A	T	PASS	intergenic_region	MODIFIER	LOC119867965-LOC100684363	LOC119867965-LOC100684363	intergenic_region	LOC119867965-LOC100684363		-1	n.77747479A>T
chr1	77850006	A	T	PASS	intergenic_region	MODIFIER	LOC100684363-LOC119870824	LOC100684363-LOC119870824	intergenic_region	LOC100684363-LOC119870824		-1	n.77850006A>T
chr1	78138280	G	A	PASS	intron_variant	MODIFIER	LOC102155844	LOC102155844	transcript	XM_038527000.1	protein_coding	1	c.-1111+34481C>T
chr1	78138280	G	A	PASS	intron_variant	MODIFIER	LOC102155844	LOC102155844	transcript	XM_038527001.1	protein_coding	1	c.-513+34481C>T
chr1	78138280	G	A	PASS	intron_variant	MODIFIER	LOC102155844	LOC102155844	transcript	XM_038527002.1	protein_coding	1	c.-334+34481C>T
chr1	78145687	T	C	PASS	intron_variant	MODIFIER	LOC102155844	LOC102155844	transcript	XM_038527000.1	protein_coding	1	c.-1111+27074A>G
chr1	78145687	T	C	PASS	intron_variant	MODIFIER	LOC102155844	LOC102155844	transcript	XM_038527001.1	protein_coding	1	c.-513+27074A>G
chr1	78145687	T	C	PASS	intron_variant	MODIFIER	LOC102155844	LOC102155844	transcript	XM_038527002.1	protein_coding	1	c.-334+27074A>G
chr1	78153285	G	A	PASS	intron_variant	MODIFIER	LOC102155844	LOC102155844	transcript	XM_038527000.1	protein_coding	1	c.-1111+19476C>T
chr1	78153285	G	A	PASS	intron_variant	MODIFIER	LOC102155844	LOC102155844	transcript	XM_038527001.1	protein_coding	1	c.-513+19476C>T
chr1	78153285	G	A	PASS	intron_variant	MODIFIER	LOC102155844	LOC102155844	transcript	XM_038527002.1	protein_coding	1	c.-334+19476C>T
chr1	78245707	T	TG	PASS	intron_variant	MODIFIER	TLE1	TLE1	transcript	XM_038527009.1	protein_coding	14	c.1362-5516_1362-5515insG
chr1	78245707	T	TG	PASS	intron_variant	MODIFIER	TLE1	TLE1	transcript	XM_038527010.1	protein_coding	14	c.1359-5516_1359-5515insG
chr1	78245707	T	TG	PASS	intron_variant	MODIFIER	TLE1	TLE1	transcript	XM_038527011.1	protein_coding	14	c.1332-5516_1332-5515insG
chr1	78245707	T	TG	PASS	intron_variant	MODIFIER	TLE1	TLE1	transcript	XM_038527012.1	protein_coding	14	c.1329-5516_1329-5515insG
chr1	78245707	T	TG	PASS	intron_variant	MODIFIER	TLE1	TLE1	transcript	XM_038527013.1	protein_coding	12	c.1110-5516_1110-5515insG
chr1	78245707	T	TG	PASS	intron_variant	MODIFIER	TLE1	TLE1	transcript	XM_038527014.1	protein_coding	13	c.1017-5516_1017-5515insG
chr1	78457536	T	C	PASS	intergenic_region	MODIFIER	LOC111096588-LOC119869881	LOC111096588-LOC119869881	intergenic_region	LOC111096588-LOC119869881		-1	n.78457536T>C
chr1	78718881	C	G	PASS	intergenic_region	MODIFIER	LOC119869881-LOC111090728	LOC119869881-LOC111090728	intergenic_region	LOC119869881-LOC111090728		-1	n.78718881C>G
chr1	78846723	G	A	PASS	intergenic_region	MODIFIER	LOC111090728-LOC100685388	LOC111090728-LOC100685388	intergenic_region	LOC111090728-LOC100685388		-1	n.78846723G>A
chr1	79303109	C	T	PASS	upstream_gene_variant	MODIFIER	LOC102151355	LOC102151355	transcript	XM_038525508.1	protein_coding	-1	c.-3505C>T
chr1	79303109	C	T	PASS	downstream_gene_variant	MODIFIER	LOC119875910	LOC119875910	transcript	XM_038525507.1	protein_coding	-1	c.*1060C>T
chr1	79303109	C	T	PASS	intergenic_region	MODIFIER	LOC119875910-LOC102151355	LOC119875910-LOC102151355	intergenic_region	LOC119875910-LOC102151355		-1	n.79303109C>T
chr1	80192651	T	C	PASS	intergenic_region	MODIFIER	LOC111096618-LOC119869318	LOC111096618-LOC119869318	intergenic_region	LOC111096618-LOC119869318		-1	n.80192651T>C
chr1	80846669	G	A	PASS	intergenic_region	MODIFIER	LOC119870829-LOC119871044	LOC119870829-LOC119871044	intergenic_region	LOC119870829-LOC119871044		-1	n.80846669G>A
chr1	82365785	C	CA	PASS	intron_variant	MODIFIER	PRUNE2	PRUNE2	transcript	XM_038527042.1	protein_coding	5	c.662-1053_662-1052insA
chr1	82365785	C	CA	PASS	intron_variant	MODIFIER	PRUNE2	PRUNE2	transcript	XM_038527051.1	protein_coding	5	c.662-1053_662-1052insA
chr1	82365785	C	CA	PASS	intron_variant	MODIFIER	PRUNE2	PRUNE2	transcript	XM_038527049.1	protein_coding	5	c.662-1053_662-1052insA
chr1	82365785	C	CA	PASS	intron_variant	MODIFIER	PRUNE2	PRUNE2	transcript	XM_038527044.1	protein_coding	5	c.662-1053_662-1052insA
chr1	82365785	C	CA	PASS	intron_variant	MODIFIER	PRUNE2	PRUNE2	transcript	XM_038527045.1	protein_coding	5	c.662-1053_662-1052insA
chr1	82365785	C	CA	PASS	intron_variant	MODIFIER	PRUNE2	PRUNE2	transcript	XM_038527046.1	protein_coding	5	c.662-1053_662-1052insA
chr1	82365785	C	CA	PASS	intron_variant	MODIFIER	PRUNE2	PRUNE2	transcript	XM_038527047.1	protein_coding	5	c.662-1053_662-1052insA
chr1	82365785	C	CA	PASS	intron_variant	MODIFIER	PRUNE2	PRUNE2	transcript	XM_038527048.1	protein_coding	5	c.662-1053_662-1052insA
chr1	82365785	C	CA	PASS	intron_variant	MODIFIER	PRUNE2	PRUNE2	transcript	XM_038527050.1	protein_coding	5	c.662-1053_662-1052insA
chr1	82513544	A	T	PASS	intron_variant	MODIFIER	PRUNE2	PRUNE2	transcript	XM_038527042.1	protein_coding	11	c.8494+1057A>T
chr1	82513544	A	T	PASS	intron_variant	MODIFIER	PRUNE2	PRUNE2	transcript	XM_038527051.1	protein_coding	11	c.8494+1057A>T
chr1	82513544	A	T	PASS	intron_variant	MODIFIER	PRUNE2	PRUNE2	transcript	XM_038527049.1	protein_coding	11	c.8494+1057A>T
chr1	82513544	A	T	PASS	intron_variant	MODIFIER	PRUNE2	PRUNE2	transcript	XM_038527044.1	protein_coding	11	c.8494+1057A>T
chr1	82513544	A	T	PASS	intron_variant	MODIFIER	PRUNE2	PRUNE2	transcript	XM_038527045.1	protein_coding	11	c.8494+1057A>T
chr1	82513544	A	T	PASS	intron_variant	MODIFIER	PRUNE2	PRUNE2	transcript	XM_038527046.1	protein_coding	11	c.8494+1057A>T
chr1	82513544	A	T	PASS	intron_variant	MODIFIER	PRUNE2	PRUNE2	transcript	XM_038527047.1	protein_coding	11	c.8494+1057A>T
chr1	82513544	A	T	PASS	intron_variant	MODIFIER	PRUNE2	PRUNE2	transcript	XM_038527048.1	protein_coding	11	c.8494+1057A>T
chr1	82513544	A	T	PASS	intron_variant	MODIFIER	PRUNE2	PRUNE2	transcript	XM_038527050.1	protein_coding	11	c.8494+1057A>T
chr1	82666577	CCAGCA	C	PASS	upstream_gene_variant	MODIFIER	GCNT1	GCNT1	transcript	XM_038527052.1	protein_coding	-1	c.-1188_-1184delTGCTG
chr1	82666577	CCAGCA	C	PASS	upstream_gene_variant	MODIFIER	GCNT1	GCNT1	transcript	XM_038527054.1	protein_coding	-1	c.-1240_-1236delTGCTG
chr1	82666577	CCAGCA	C	PASS	upstream_gene_variant	MODIFIER	GCNT1	GCNT1	transcript	XM_038527055.1	protein_coding	-1	c.-1181_-1177delTGCTG
chr1	82666577	CCAGCA	C	PASS	upstream_gene_variant	MODIFIER	GCNT1	GCNT1	transcript	XM_038527056.1	protein_coding	-1	c.-981_-977delTGCTG
chr1	82666577	CCAGCA	C	PASS	intergenic_region	MODIFIER	GCNT1-RFK	GCNT1-RFK	intergenic_region	GCNT1-RFK		-1	n.82666578_82666582delCAGCA
chr1	82666596	G	C	PASS	upstream_gene_variant	MODIFIER	GCNT1	GCNT1	transcript	XM_038527052.1	protein_coding	-1	c.-1202C>G
chr1	82666596	G	C	PASS	upstream_gene_variant	MODIFIER	GCNT1	GCNT1	transcript	XM_038527054.1	protein_coding	-1	c.-1254C>G
chr1	82666596	G	C	PASS	upstream_gene_variant	MODIFIER	GCNT1	GCNT1	transcript	XM_038527055.1	protein_coding	-1	c.-1195C>G
chr1	82666596	G	C	PASS	upstream_gene_variant	MODIFIER	GCNT1	GCNT1	transcript	XM_038527056.1	protein_coding	-1	c.-995C>G
chr1	82666596	G	C	PASS	intergenic_region	MODIFIER	GCNT1-RFK	GCNT1-RFK	intergenic_region	GCNT1-RFK		-1	n.82666596G>C
chr1	82669932	C	A	PASS	upstream_gene_variant	MODIFIER	GCNT1	GCNT1	transcript	XM_038527052.1	protein_coding	-1	c.-4538G>T
chr1	82669932	C	A	PASS	upstream_gene_variant	MODIFIER	GCNT1	GCNT1	transcript	XM_038527054.1	protein_coding	-1	c.-4590G>T
chr1	82669932	C	A	PASS	upstream_gene_variant	MODIFIER	GCNT1	GCNT1	transcript	XM_038527055.1	protein_coding	-1	c.-4531G>T
chr1	82669932	C	A	PASS	upstream_gene_variant	MODIFIER	GCNT1	GCNT1	transcript	XM_038527056.1	protein_coding	-1	c.-4331G>T
chr1	82669932	C	A	PASS	intergenic_region	MODIFIER	GCNT1-RFK	GCNT1-RFK	intergenic_region	GCNT1-RFK		-1	n.82669932C>A
chr1	82981866	C	A	PASS	intron_variant	MODIFIER	PCSK5	PCSK5	transcript	XM_038527060.1	protein_coding	9	c.1208+14909G>T
chr1	82981866	C	A	PASS	intron_variant	MODIFIER	PCSK5	PCSK5	transcript	XM_038527061.1	protein_coding	9	c.1208+14909G>T
chr1	82981866	C	A	PASS	intron_variant	MODIFIER	PCSK5	PCSK5	transcript	XM_038527062.1	protein_coding	9	c.1208+14909G>T
chr1	83583322	C	T	PASS	intergenic_region	MODIFIER	LOC102151731-OSTF1	LOC102151731-OSTF1	intergenic_region	LOC102151731-OSTF1		-1	n.83583322C>T
chr1	83651490	G	A	PASS	intergenic_region	MODIFIER	LOC102151731-OSTF1	LOC102151731-OSTF1	intergenic_region	LOC102151731-OSTF1		-1	n.83651490G>A
chr1	84225560	CT	C	PASS	intron_variant	MODIFIER	RORB	RORB	transcript	XM_038527076.1	protein_coding	1	c.8-15021delA
chr1	84225560	CT	C	PASS	intron_variant	MODIFIER	RORB	RORB	transcript	XM_038527077.1	protein_coding	1	c.8-15021delA
chr1	84269734	A	T	PASS	intron_variant	MODIFIER	RORB	RORB	transcript	XM_038527076.1	protein_coding	1	c.8-59194T>A
chr1	84269734	A	T	PASS	intron_variant	MODIFIER	RORB	RORB	transcript	XM_038527077.1	protein_coding	1	c.8-59194T>A
chr1	84271461	T	TA	PASS	intron_variant	MODIFIER	RORB	RORB	transcript	XM_038527076.1	protein_coding	1	c.8-60922_8-60921insT
chr1	84271461	T	TA	PASS	intron_variant	MODIFIER	RORB	RORB	transcript	XM_038527077.1	protein_coding	1	c.8-60922_8-60921insT
chr1	84272084	A	C	PASS	intron_variant	MODIFIER	RORB	RORB	transcript	XM_038527076.1	protein_coding	1	c.8-61544T>G
chr1	84272084	A	C	PASS	intron_variant	MODIFIER	RORB	RORB	transcript	XM_038527077.1	protein_coding	1	c.8-61544T>G
chr1	84306351	TCCCTTTTTTTCTC	T	PASS	intron_variant	MODIFIER	RORB	RORB	transcript	XM_038527076.1	protein_coding	1	c.7+39955_7+39967delGAGAAAAAAAGGG
chr1	84306351	TCCCTTTTTTTCTC	T	PASS	intron_variant	MODIFIER	RORB	RORB	transcript	XM_038527077.1	protein_coding	1	c.7+39955_7+39967delGAGAAAAAAAGGG
chr1	84317452	T	C	PASS	intron_variant	MODIFIER	RORB	RORB	transcript	XM_038527076.1	protein_coding	1	c.7+28867A>G
chr1	84317452	T	C	PASS	intron_variant	MODIFIER	RORB	RORB	transcript	XM_038527077.1	protein_coding	1	c.7+28867A>G
chr1	84419880	A	G	PASS	intergenic_region	MODIFIER	RORB-LOC100685845	RORB-LOC100685845	intergenic_region	RORB-LOC100685845		-1	n.84419880A>G
chr1	84546004	G	T	PASS	intergenic_region	MODIFIER	LOC608644-LOC100685934	LOC608644-LOC100685934	intergenic_region	LOC608644-LOC100685934		-1	n.84546004G>T
chr1	84741816	G	A	PASS	intergenic_region	MODIFIER	LOC608644-LOC100685934	LOC608644-LOC100685934	intergenic_region	LOC608644-LOC100685934		-1	n.84741816G>A
chr1	84939113	T	C	PASS	intergenic_region	MODIFIER	LOC119869948-LOC484167	LOC119869948-LOC484167	intergenic_region	LOC119869948-LOC484167		-1	n.84939113T>C
chr1	85633023	T	G	PASS	intron_variant	MODIFIER	ALDH1A1	ALDH1A1	transcript	NM_001286977.1	protein_coding	1	c.67-1697T>G
chr1	85906956	G	A	PASS	intergenic_region	MODIFIER	TMC1-LOC119869527	TMC1-LOC119869527	intergenic_region	TMC1-LOC119869527		-1	n.85906956G>A
chr1	88393045	G	A	PASS	intron_variant	MODIFIER	PTAR1	PTAR1	transcript	XM_038527113.1	protein_coding	7	c.319+1637G>A
chr1	88393045	G	A	PASS	intron_variant	MODIFIER	PTAR1	PTAR1	transcript	XM_038527114.1	protein_coding	8	c.319+1637G>A
chr1	88393045	G	A	PASS	intron_variant	MODIFIER	PTAR1	PTAR1	transcript	XM_038527115.1	protein_coding	6	c.319+1637G>A
chr1	88393045	G	A	PASS	intron_variant	MODIFIER	PTAR1	PTAR1	transcript	XM_038527116.1	protein_coding	5	c.319+1637G>A
chr1	88393045	G	A	PASS	intron_variant	MODIFIER	PTAR1	PTAR1	transcript	XM_038527117.1	protein_coding	7	c.319+1637G>A
chr1	88393045	G	A	PASS	intron_variant	MODIFIER	PTAR1	PTAR1	transcript	XM_038527118.1	protein_coding	8	c.319+1637G>A
chr1	88393045	G	A	PASS	intron_variant	MODIFIER	PTAR1	PTAR1	transcript	XM_038527119.1	protein_coding	5	c.319+1637G>A
chr1	88393045	G	A	PASS	intron_variant	MODIFIER	PTAR1	PTAR1	transcript	XM_038527120.1	protein_coding	7	c.319+1637G>A
chr1	88393045	G	A	PASS	intron_variant	MODIFIER	PTAR1	PTAR1	transcript	XM_038527121.1	protein_coding	5	c.319+1637G>A
chr1	88393045	G	A	PASS	intron_variant	MODIFIER	PTAR1	PTAR1	transcript	XM_038527122.1	protein_coding	2	c.256+1637G>A
chr1	89489026	A	G	PASS	downstream_gene_variant	MODIFIER	TMEM252	TMEM252	transcript	XM_038527146.1	protein_coding	-1	c.*3305A>G
chr1	89489026	A	G	PASS	downstream_gene_variant	MODIFIER	PGM5	PGM5	transcript	XM_038527145.1	protein_coding	-1	c.*3743T>C
chr1	89489026	A	G	PASS	downstream_gene_variant	MODIFIER	TMEM252	TMEM252	transcript	XR_005354232.1	pseudogene	-1	n.*1030A>G
chr1	89489026	A	G	PASS	intergenic_region	MODIFIER	TMEM252-PGM5	TMEM252-PGM5	intergenic_region	TMEM252-PGM5		-1	n.89489026A>G
chr1	89936281	C	T	PASS	intron_variant	MODIFIER	DOCK8	DOCK8	transcript	XM_038527147.1	protein_coding	14	c.1679+5003C>T
chr1	89981221	TA	T	PASS	intron_variant	MODIFIER	DOCK8	DOCK8	transcript	XM_038527147.1	protein_coding	24	c.2967+2311delA
chr1	90053100	TTTTA	T	PASS	intron_variant	MODIFIER	DOCK8	DOCK8	transcript	XM_038527147.1	protein_coding	48	c.6245+232_6245+235delTTTA
chr1	90370851	T	C	PASS	intron_variant	MODIFIER	DMRT1	DMRT1	transcript	XM_038527158.1	protein_coding	2	c.553+13416T>C
chr1	90370851	T	C	PASS	intron_variant	MODIFIER	DMRT1	DMRT1	transcript	XM_038527159.1	protein_coding	2	c.553+13416T>C
chr1	90370851	T	C	PASS	intron_variant	MODIFIER	DMRT1	DMRT1	transcript	XM_038527161.1	protein_coding	2	c.553+13416T>C
chr1	90370851	T	C	PASS	intron_variant	MODIFIER	DMRT1	DMRT1	transcript	XM_038527162.1	protein_coding	2	c.553+13416T>C
chr1	90370851	T	C	PASS	intron_variant	MODIFIER	DMRT1	DMRT1	transcript	XM_038527160.1	protein_coding	2	c.553+13416T>C
chr1	90414024	C	T	PASS	intron_variant	MODIFIER	DMRT1	DMRT1	transcript	XM_038527158.1	protein_coding	3	c.838-6795C>T
chr1	90414024	C	T	PASS	intron_variant	MODIFIER	DMRT1	DMRT1	transcript	XM_038527159.1	protein_coding	3	c.838-6795C>T
chr1	90414024	C	T	PASS	intron_variant	MODIFIER	DMRT1	DMRT1	transcript	XM_038527161.1	protein_coding	3	c.838-6795C>T
chr1	90414024	C	T	PASS	intron_variant	MODIFIER	DMRT1	DMRT1	transcript	XM_038527162.1	protein_coding	3	c.837+15962C>T
chr1	90414024	C	T	PASS	intron_variant	MODIFIER	DMRT1	DMRT1	transcript	XM_038527160.1	protein_coding	3	c.838-6798C>T
chr1	92277155	C	A	PASS	intron_variant	MODIFIER	LOC609469	LOC609469	transcript	XM_038527174.1	protein_coding	2	c.287-11983G>T
chr1	92277155	C	A	PASS	intron_variant	MODIFIER	LOC609469	LOC609469	transcript	XM_038527176.1	protein_coding	3	c.203-11983G>T
chr1	92277155	C	A	PASS	intron_variant	MODIFIER	LOC609469	LOC609469	transcript	XM_038527175.1	protein_coding	2	c.287-11983G>T
chr1	92756124	C	T	PASS	upstream_gene_variant	MODIFIER	LOC119870842	LOC119870842	transcript	XR_005354253.1	pseudogene	-1	n.-3841C>T
chr1	92756124	C	T	PASS	upstream_gene_variant	MODIFIER	LOC119870842	LOC119870842	transcript	XR_005354260.1	pseudogene	-1	n.-3861C>T
chr1	92756124	C	T	PASS	upstream_gene_variant	MODIFIER	LOC119870842	LOC119870842	transcript	XR_005354262.1	pseudogene	-1	n.-3866C>T
chr1	92756124	C	T	PASS	upstream_gene_variant	MODIFIER	LOC119870842	LOC119870842	transcript	XR_005354259.1	pseudogene	-1	n.-4521C>T
chr1	92756124	C	T	PASS	intron_variant	MODIFIER	LOC119870842	LOC119870842	transcript	XM_038527205.1	protein_coding	2	c.181-335C>T
chr1	92756124	C	T	PASS	intron_variant	MODIFIER	LOC119870842	LOC119870842	transcript	XM_038527207.1	protein_coding	3	c.181-335C>T
chr1	92756124	C	T	PASS	intron_variant	MODIFIER	LOC119870842	LOC119870842	transcript	XM_038527211.1	protein_coding	1	c.-18-335C>T
chr1	92756124	C	T	PASS	intron_variant	MODIFIER	LOC119870842	LOC119870842	transcript	XM_038527206.1	protein_coding	3	c.181-335C>T
chr1	92756124	C	T	PASS	intron_variant	MODIFIER	LOC119870842	LOC119870842	transcript	XM_038527213.1	protein_coding	1	c.19-1525C>T
chr1	92756124	C	T	PASS	intron_variant	MODIFIER	LOC119870842	LOC119870842	transcript	XM_038527208.1	protein_coding	2	c.181-335C>T
chr1	92756124	C	T	PASS	intron_variant	MODIFIER	LOC119870842	LOC119870842	transcript	XM_038527210.1	protein_coding	2	c.181-335C>T
chr1	92756124	C	T	PASS	intron_variant	MODIFIER	LOC119870842	LOC119870842	transcript	XR_005354255.1	pseudogene	1	n.642-335C>T
chr1	92756124	C	T	PASS	intron_variant	MODIFIER	LOC119870842	LOC119870842	transcript	XM_038527214.1	protein_coding	2	c.181-335C>T
chr1	92756124	C	T	PASS	intron_variant	MODIFIER	LOC119870842	LOC119870842	transcript	XM_038527209.1	protein_coding	1	c.19-335C>T
chr1	92756124	C	T	PASS	intron_variant	MODIFIER	LOC119870842	LOC119870842	transcript	XR_005354257.1	pseudogene	1	n.641-335C>T
chr1	92756124	C	T	PASS	intron_variant	MODIFIER	LOC119870842	LOC119870842	transcript	XM_038527212.1	protein_coding	2	c.181-335C>T
chr1	92756124	C	T	PASS	intron_variant	MODIFIER	LOC119870842	LOC119870842	transcript	XR_005354256.1	pseudogene	1	n.640-335C>T
chr1	92756124	C	T	PASS	intron_variant	MODIFIER	LOC119870842	LOC119870842	transcript	XR_005354258.1	pseudogene	1	n.640-1525C>T
chr1	92756124	C	T	PASS	intron_variant	MODIFIER	LOC119870842	LOC119870842	transcript	XR_005354261.1	pseudogene	1	n.640-6098C>T
chr1	92756124	C	T	PASS	intron_variant	MODIFIER	LOC119870842	LOC119870842	transcript	XR_005354254.1	pseudogene	1	n.639-335C>T
chr1	93211851	C	T	PASS	upstream_gene_variant	MODIFIER	LOC119869887	LOC119869887	transcript	XR_005354878.1	snRNA	-1	n.-1741C>T
chr1	93211851	C	T	PASS	intron_variant	MODIFIER	GLIS3	GLIS3	transcript	XM_038527215.1	protein_coding	7	c.1719+33216G>A
chr1	93211851	C	T	PASS	intron_variant	MODIFIER	GLIS3	GLIS3	transcript	XM_038527228.1	protein_coding	3	c.1500+33216G>A
chr1	93211851	C	T	PASS	intron_variant	MODIFIER	GLIS3	GLIS3	transcript	XM_038527234.1	protein_coding	4	c.1254+33216G>A
chr1	93211851	C	T	PASS	intron_variant	MODIFIER	GLIS3	GLIS3	transcript	XM_038527235.1	protein_coding	3	c.1254+33216G>A
chr1	93211851	C	T	PASS	intron_variant	MODIFIER	GLIS3	GLIS3	transcript	XM_038527233.1	protein_coding	4	c.1254+33216G>A
chr1	93211851	C	T	PASS	intron_variant	MODIFIER	GLIS3	GLIS3	transcript	XM_038527226.1	protein_coding	4	c.1719+33216G>A
chr1	93211851	C	T	PASS	intron_variant	MODIFIER	GLIS3	GLIS3	transcript	XM_038527236.1	protein_coding	3	c.1254+33216G>A
chr1	93211851	C	T	PASS	intron_variant	MODIFIER	GLIS3	GLIS3	transcript	XM_038527222.1	protein_coding	4	c.1719+33216G>A
chr1	93211851	C	T	PASS	intron_variant	MODIFIER	GLIS3	GLIS3	transcript	XM_038527225.1	protein_coding	7	c.1719+33216G>A
chr1	93211851	C	T	PASS	intron_variant	MODIFIER	GLIS3	GLIS3	transcript	XM_038527223.1	protein_coding	7	c.1719+33216G>A
chr1	93211851	C	T	PASS	intron_variant	MODIFIER	GLIS3	GLIS3	transcript	XM_038527219.1	protein_coding	7	c.1719+33216G>A
chr1	93211851	C	T	PASS	intron_variant	MODIFIER	GLIS3	GLIS3	transcript	XM_038527221.1	protein_coding	8	c.1719+33216G>A
chr1	93211851	C	T	PASS	intron_variant	MODIFIER	GLIS3	GLIS3	transcript	XM_038527229.1	protein_coding	7	c.1254+33216G>A
chr1	93211851	C	T	PASS	intron_variant	MODIFIER	GLIS3	GLIS3	transcript	XM_038527230.1	protein_coding	8	c.1254+33216G>A
chr1	93211851	C	T	PASS	intron_variant	MODIFIER	GLIS3	GLIS3	transcript	XM_038527231.1	protein_coding	6	c.1254+33216G>A
chr1	93211851	C	T	PASS	intron_variant	MODIFIER	GLIS3	GLIS3	transcript	XM_038527232.1	protein_coding	7	c.1254+33216G>A
chr1	93211851	C	T	PASS	intron_variant	MODIFIER	GLIS3	GLIS3	transcript	XM_038527216.1	protein_coding	8	c.1719+33216G>A
chr1	93211851	C	T	PASS	intron_variant	MODIFIER	GLIS3	GLIS3	transcript	XM_038527217.1	protein_coding	8	c.1719+33216G>A
chr1	93211851	C	T	PASS	intron_variant	MODIFIER	GLIS3	GLIS3	transcript	XM_038527218.1	protein_coding	8	c.1719+33216G>A
chr1	93211851	C	T	PASS	intron_variant	MODIFIER	GLIS3	GLIS3	transcript	XM_038527220.1	protein_coding	9	c.1719+33216G>A
chr1	93211851	C	T	PASS	intron_variant	MODIFIER	GLIS3	GLIS3	transcript	XM_038527224.1	protein_coding	6	c.1719+33216G>A
chr1	93211851	C	T	PASS	intron_variant	MODIFIER	GLIS3	GLIS3	transcript	XM_038527227.1	protein_coding	7	c.1719+33216G>A
chr1	93337462	G	A	PASS	upstream_gene_variant	MODIFIER	GLIS3	GLIS3	transcript	XM_038527228.1	protein_coding	-1	c.-3111C>T
chr1	93337462	G	A	PASS	intron_variant	MODIFIER	GLIS3	GLIS3	transcript	XM_038527215.1	protein_coding	5	c.388+46415C>T
chr1	93337462	G	A	PASS	intron_variant	MODIFIER	GLIS3	GLIS3	transcript	XM_038527234.1	protein_coding	1	c.-242+3665C>T
chr1	93337462	G	A	PASS	intron_variant	MODIFIER	GLIS3	GLIS3	transcript	XM_038527235.1	protein_coding	1	c.-78+3665C>T
chr1	93337462	G	A	PASS	intron_variant	MODIFIER	GLIS3	GLIS3	transcript	XM_038527233.1	protein_coding	1	c.-242+46415C>T
chr1	93337462	G	A	PASS	intron_variant	MODIFIER	GLIS3	GLIS3	transcript	XM_038527226.1	protein_coding	2	c.388+46415C>T
chr1	93337462	G	A	PASS	intron_variant	MODIFIER	GLIS3	GLIS3	transcript	XM_038527236.1	protein_coding	1	c.-78+60223C>T
chr1	93337462	G	A	PASS	intron_variant	MODIFIER	GLIS3	GLIS3	transcript	XM_038527222.1	protein_coding	2	c.388+46415C>T
chr1	93337462	G	A	PASS	intron_variant	MODIFIER	GLIS3	GLIS3	transcript	XM_038527225.1	protein_coding	5	c.388+46415C>T
chr1	93337462	G	A	PASS	intron_variant	MODIFIER	GLIS3	GLIS3	transcript	XM_038527223.1	protein_coding	5	c.388+46415C>T
chr1	93337462	G	A	PASS	intron_variant	MODIFIER	GLIS3	GLIS3	transcript	XM_038527219.1	protein_coding	5	c.388+46415C>T
chr1	93337462	G	A	PASS	intron_variant	MODIFIER	GLIS3	GLIS3	transcript	XM_038527221.1	protein_coding	6	c.388+46415C>T
chr1	93337462	G	A	PASS	intron_variant	MODIFIER	GLIS3	GLIS3	transcript	XM_038527229.1	protein_coding	4	c.-242+70586C>T
chr1	93337462	G	A	PASS	intron_variant	MODIFIER	GLIS3	GLIS3	transcript	XM_038527230.1	protein_coding	5	c.-242+70586C>T
chr1	93337462	G	A	PASS	intron_variant	MODIFIER	GLIS3	GLIS3	transcript	XM_038527231.1	protein_coding	4	c.-78+70586C>T
chr1	93337462	G	A	PASS	intron_variant	MODIFIER	GLIS3	GLIS3	transcript	XM_038527232.1	protein_coding	5	c.-78+70586C>T
chr1	93337462	G	A	PASS	intron_variant	MODIFIER	GLIS3	GLIS3	transcript	XM_038527216.1	protein_coding	6	c.388+46415C>T
chr1	93337462	G	A	PASS	intron_variant	MODIFIER	GLIS3	GLIS3	transcript	XM_038527217.1	protein_coding	6	c.388+46415C>T
chr1	93337462	G	A	PASS	intron_variant	MODIFIER	GLIS3	GLIS3	transcript	XM_038527218.1	protein_coding	6	c.388+46415C>T
chr1	93337462	G	A	PASS	intron_variant	MODIFIER	GLIS3	GLIS3	transcript	XM_038527220.1	protein_coding	7	c.388+46415C>T
chr1	93337462	G	A	PASS	intron_variant	MODIFIER	GLIS3	GLIS3	transcript	XM_038527224.1	protein_coding	4	c.388+46415C>T
chr1	93337462	G	A	PASS	intron_variant	MODIFIER	GLIS3	GLIS3	transcript	XM_038527227.1	protein_coding	5	c.388+46415C>T
chr1	94320475	G	A	PASS	upstream_gene_variant	MODIFIER	LOC111096980	LOC111096980	transcript	XR_005354281.1	pseudogene	-1	n.-212C>T
chr1	94320475	G	A	PASS	upstream_gene_variant	MODIFIER	LOC111096980	LOC111096980	transcript	XR_005354283.1	pseudogene	-1	n.-211C>T
chr1	94320475	G	A	PASS	upstream_gene_variant	MODIFIER	LOC111096980	LOC111096980	transcript	XR_005354286.1	pseudogene	-1	n.-211C>T
chr1	94320475	G	A	PASS	upstream_gene_variant	MODIFIER	LOC111096980	LOC111096980	transcript	XR_005354287.1	pseudogene	-1	n.-229C>T
chr1	94320475	G	A	PASS	upstream_gene_variant	MODIFIER	LOC111096980	LOC111096980	transcript	XR_005354284.1	pseudogene	-1	n.-236C>T
chr1	94320475	G	A	PASS	upstream_gene_variant	MODIFIER	LOC111096980	LOC111096980	transcript	XR_005354285.1	pseudogene	-1	n.-242C>T
chr1	94320475	G	A	PASS	upstream_gene_variant	MODIFIER	LOC111096980	LOC111096980	transcript	XR_005354282.1	pseudogene	-1	n.-247C>T
chr1	94320475	G	A	PASS	intron_variant	MODIFIER	PDCD1LG2	PDCD1LG2	transcript	XM_038527264.1	protein_coding	3	c.217+78G>A
chr1	94320475	G	A	PASS	intron_variant	MODIFIER	PDCD1LG2	PDCD1LG2	transcript	XM_038527265.1	protein_coding	3	c.217+78G>A
chr1	94320475	G	A	PASS	intron_variant	MODIFIER	PDCD1LG2	PDCD1LG2	transcript	XR_005354279.1	pseudogene	3	n.345+78G>A
chr1	94320475	G	A	PASS	intron_variant	MODIFIER	PDCD1LG2	PDCD1LG2	transcript	XR_005354277.1	pseudogene	3	n.345+78G>A
chr1	94320475	G	A	PASS	intron_variant	MODIFIER	PDCD1LG2	PDCD1LG2	transcript	XR_005354278.1	pseudogene	3	n.345+78G>A
chr1	94320475	G	A	PASS	intron_variant	MODIFIER	PDCD1LG2	PDCD1LG2	transcript	XM_038527266.1	protein_coding	3	c.217+78G>A
chr1	94320475	G	A	PASS	intron_variant	MODIFIER	PDCD1LG2	PDCD1LG2	transcript	XR_005354280.1	pseudogene	2	n.131+78G>A
chr1	94326699	C	T	PASS	intron_variant	MODIFIER	PDCD1LG2	PDCD1LG2	transcript	XM_038527264.1	protein_coding	3	c.218-2682C>T
chr1	94326699	C	T	PASS	intron_variant	MODIFIER	PDCD1LG2	PDCD1LG2	transcript	XM_038527265.1	protein_coding	3	c.218-2682C>T
chr1	94326699	C	T	PASS	intron_variant	MODIFIER	PDCD1LG2	PDCD1LG2	transcript	XR_005354279.1	pseudogene	3	n.346-2682C>T
chr1	94326699	C	T	PASS	intron_variant	MODIFIER	PDCD1LG2	PDCD1LG2	transcript	XR_005354277.1	pseudogene	3	n.346-2682C>T
chr1	94326699	C	T	PASS	intron_variant	MODIFIER	PDCD1LG2	PDCD1LG2	transcript	XR_005354278.1	pseudogene	3	n.346-2682C>T
chr1	94326699	C	T	PASS	intron_variant	MODIFIER	PDCD1LG2	PDCD1LG2	transcript	XM_038527266.1	protein_coding	3	c.218-2682C>T
chr1	94326699	C	T	PASS	intron_variant	MODIFIER	PDCD1LG2	PDCD1LG2	transcript	XR_005354280.1	pseudogene	2	n.132-2682C>T
chr1	94351620	C	A	PASS	intron_variant	MODIFIER	PDCD1LG2	PDCD1LG2	transcript	XM_038527264.1	protein_coding	6	c.929-864C>A
chr1	94351620	C	A	PASS	intron_variant	MODIFIER	PDCD1LG2	PDCD1LG2	transcript	XR_005354277.1	pseudogene	6	n.1057-864C>A
chr1	94351620	C	A	PASS	intron_variant	MODIFIER	PDCD1LG2	PDCD1LG2	transcript	XR_005354278.1	pseudogene	5	n.922-864C>A
chr1	94351620	C	A	PASS	intron_variant	MODIFIER	PDCD1LG2	PDCD1LG2	transcript	XM_038527266.1	protein_coding	5	c.794-864C>A
chr1	94351620	C	A	PASS	intron_variant	MODIFIER	PDCD1LG2	PDCD1LG2	transcript	XR_005354280.1	pseudogene	5	n.843-864C>A
chr1	94438414	T	TG	PASS	upstream_gene_variant	MODIFIER	RIC1	RIC1	transcript	XM_038527276.1	protein_coding	-1	c.-3076_-3075insG
chr1	94438414	T	TG	PASS	intron_variant	MODIFIER	RIC1	RIC1	transcript	XM_038527273.1	protein_coding	1	c.145-2955_145-2954insG
chr1	94438414	T	TG	PASS	intron_variant	MODIFIER	RIC1	RIC1	transcript	XM_038527275.1	protein_coding	1	c.145-2955_145-2954insG
chr1	94438414	T	TG	PASS	intron_variant	MODIFIER	RIC1	RIC1	transcript	XM_038527274.1	protein_coding	1	c.145-2955_145-2954insG
chr1	94641295	T	C	PASS	intron_variant	MODIFIER	LOC119870232	LOC119870232	transcript	XM_038525509.1	protein_coding	3	c.627-1529A>G
chr1	94740954	G	A	PASS	intergenic_region	MODIFIER	LOC119870232-LOC102155374	LOC119870232-LOC102155374	intergenic_region	LOC119870232-LOC102155374		-1	n.94740954G>A
chr1	94765995	G	T	PASS	intergenic_region	MODIFIER	LOC119870232-LOC102155374	LOC119870232-LOC102155374	intergenic_region	LOC119870232-LOC102155374		-1	n.94765995G>T
chr1	94807176	A	G	PASS	downstream_gene_variant	MODIFIER	LOC102155374	LOC102155374	transcript	XM_038527280.1	protein_coding	-1	c.*1546T>C
chr1	94807176	A	G	PASS	intergenic_region	MODIFIER	LOC119870232-LOC102155374	LOC119870232-LOC102155374	intergenic_region	LOC119870232-LOC102155374		-1	n.94807176A>G
chr1	94811394	C	T	PASS	missense_variant	MODERATE	LOC102155374	LOC102155374	transcript	XM_038527280.1	protein_coding	4	c.1606G>A	p.Gly536Arg
chr1	94811394	C	T	PASS	upstream_gene_variant	MODIFIER	LOC111096991	LOC111096991	transcript	XR_005354295.1	pseudogene	-1	n.-1635C>T
chr1	94811394	C	T	PASS	upstream_gene_variant	MODIFIER	LOC111096991	LOC111096991	transcript	XR_005354294.1	pseudogene	-1	n.-1639C>T
chr1	94812327	T	C	PASS	missense_variant	MODERATE	LOC102155374	LOC102155374	transcript	XM_038527280.1	protein_coding	4	c.673A>G	p.Ile225Val
chr1	94812327	T	C	PASS	upstream_gene_variant	MODIFIER	LOC111096991	LOC111096991	transcript	XR_005354295.1	pseudogene	-1	n.-702T>C
chr1	94812327	T	C	PASS	upstream_gene_variant	MODIFIER	LOC111096991	LOC111096991	transcript	XR_005354294.1	pseudogene	-1	n.-706T>C
chr1	94835741	A	G	PASS	intron_variant	MODIFIER	LOC111096991	LOC111096991	transcript	XR_005354295.1	pseudogene	2	n.958+4800A>G
chr1	94835741	A	G	PASS	intron_variant	MODIFIER	LOC111096991	LOC111096991	transcript	XR_005354294.1	pseudogene	2	n.954+4800A>G
chr1	94849836	T	A	PASS	downstream_gene_variant	MODIFIER	LOC111096991	LOC111096991	transcript	XR_005354295.1	pseudogene	-1	n.*2856T>A
chr1	94849836	T	A	PASS	intron_variant	MODIFIER	LOC111096991	LOC111096991	transcript	XR_005354294.1	pseudogene	3	n.1067+3218T>A
chr1	94849840	C	G	PASS	downstream_gene_variant	MODIFIER	LOC111096991	LOC111096991	transcript	XR_005354295.1	pseudogene	-1	n.*2860C>G
chr1	94849840	C	G	PASS	intron_variant	MODIFIER	LOC111096991	LOC111096991	transcript	XR_005354294.1	pseudogene	3	n.1067+3222C>G
chr1	94852824	G	A	PASS	intron_variant	MODIFIER	LOC111096991	LOC111096991	transcript	XR_005354294.1	pseudogene	3	n.1068-4769G>A
chr1	94862145	A	T	PASS	downstream_gene_variant	MODIFIER	LOC111096991	LOC111096991	transcript	XR_005354294.1	pseudogene	-1	n.*4360A>T
chr1	94862145	A	T	PASS	intergenic_region	MODIFIER	LOC111096991-LOC111090786	LOC111096991-LOC111090786	intergenic_region	LOC111096991-LOC111090786		-1	n.94862145A>T
chr1	94882385	G	A	PASS	intergenic_region	MODIFIER	LOC111096991-LOC111090786	LOC111096991-LOC111090786	intergenic_region	LOC111096991-LOC111090786		-1	n.94882385G>A
chr1	94938503	A	C	PASS	intergenic_region	MODIFIER	LOC111090786-LOC100687983	LOC111090786-LOC100687983	intergenic_region	LOC111090786-LOC100687983		-1	n.94938503A>C
chr1	94967414	C	T	PASS	upstream_gene_variant	MODIFIER	LOC100687983	LOC100687983	transcript	XM_038525510.1	protein_coding	-1	c.-52C>T
chr1	94967414	C	T	PASS	intergenic_region	MODIFIER	LOC111090786-LOC100687983	LOC111090786-LOC100687983	intergenic_region	LOC111090786-LOC100687983		-1	n.94967414C>T
chr1	95032691	C	T	PASS	intergenic_region	MODIFIER	LOC100687983-LOC609770	LOC100687983-LOC609770	intergenic_region	LOC100687983-LOC609770		-1	n.95032691C>T
chr1	95048832	C	T	PASS	intergenic_region	MODIFIER	LOC100687983-LOC609770	LOC100687983-LOC609770	intergenic_region	LOC100687983-LOC609770		-1	n.95048832C>T
chr1	95086671	C	A	PASS	intergenic_region	MODIFIER	LOC100687983-LOC609770	LOC100687983-LOC609770	intergenic_region	LOC100687983-LOC609770		-1	n.95086671C>A
chr1	95140061	G	A	PASS	intergenic_region	MODIFIER	LOC100687983-LOC609770	LOC100687983-LOC609770	intergenic_region	LOC100687983-LOC609770		-1	n.95140061G>A
chr1	95143734	T	A	PASS	intergenic_region	MODIFIER	LOC100687983-LOC609770	LOC100687983-LOC609770	intergenic_region	LOC100687983-LOC609770		-1	n.95143734T>A
chr1	95153085	G	C	PASS	intergenic_region	MODIFIER	LOC100687983-LOC609770	LOC100687983-LOC609770	intergenic_region	LOC100687983-LOC609770		-1	n.95153085G>C
chr1	95190565	G	A	PASS	intergenic_region	MODIFIER	LOC100687983-LOC609770	LOC100687983-LOC609770	intergenic_region	LOC100687983-LOC609770		-1	n.95190565G>A
chr1	95192178	A	T	PASS	intergenic_region	MODIFIER	LOC100687983-LOC609770	LOC100687983-LOC609770	intergenic_region	LOC100687983-LOC609770		-1	n.95192178A>T
chr1	95193084	C	T	PASS	intergenic_region	MODIFIER	LOC100687983-LOC609770	LOC100687983-LOC609770	intergenic_region	LOC100687983-LOC609770		-1	n.95193084C>T
chr1	95196914	T	C	PASS	intergenic_region	MODIFIER	LOC100687983-LOC609770	LOC100687983-LOC609770	intergenic_region	LOC100687983-LOC609770		-1	n.95196914T>C
chr1	95257398	TCTCTCTCTGCCTGTGTCTCTGA	T	PASS	intron_variant	MODIFIER	LOC609770	LOC609770	transcript	XM_038527281.1	protein_coding	21	c.3449-2179_3449-2158delTCAGAGACACAGGCAGAGAGAG
chr1	95257398	TCTCTCTCTGCCTGTGTCTCTGA	T	PASS	intron_variant	MODIFIER	LOC609770	LOC609770	transcript	XM_038527282.1	protein_coding	21	c.3446-2179_3446-2158delTCAGAGACACAGGCAGAGAGAG
chr1	95258460	C	T	PASS	intron_variant	MODIFIER	LOC609770	LOC609770	transcript	XM_038527281.1	protein_coding	21	c.3449-3219G>A
chr1	95258460	C	T	PASS	intron_variant	MODIFIER	LOC609770	LOC609770	transcript	XM_038527282.1	protein_coding	21	c.3446-3219G>A
chr1	95274523	T	TA	PASS	intron_variant	MODIFIER	LOC609770	LOC609770	transcript	XM_038527281.1	protein_coding	17	c.2755+666_2755+667insT
chr1	95274523	T	TA	PASS	intron_variant	MODIFIER	LOC609770	LOC609770	transcript	XM_038527282.1	protein_coding	17	c.2752+666_2752+667insT
chr1	95297055	C	T	PASS	intron_variant	MODIFIER	LOC609770	LOC609770	transcript	XM_038527281.1	protein_coding	12	c.1880-3690G>A
chr1	95297055	C	T	PASS	intron_variant	MODIFIER	LOC609770	LOC609770	transcript	XM_038527282.1	protein_coding	12	c.1880-3693G>A
chr1	95297639	G	T	PASS	intron_variant	MODIFIER	LOC609770	LOC609770	transcript	XM_038527281.1	protein_coding	12	c.1880-4274C>A
chr1	95297639	G	T	PASS	intron_variant	MODIFIER	LOC609770	LOC609770	transcript	XM_038527282.1	protein_coding	12	c.1880-4277C>A
chr1	95297784	G	C	PASS	intron_variant	MODIFIER	LOC609770	LOC609770	transcript	XM_038527281.1	protein_coding	12	c.1880-4419C>G
chr1	95297784	G	C	PASS	intron_variant	MODIFIER	LOC609770	LOC609770	transcript	XM_038527282.1	protein_coding	12	c.1880-4422C>G
chr1	95297786	G	C	PASS	intron_variant	MODIFIER	LOC609770	LOC609770	transcript	XM_038527281.1	protein_coding	12	c.1880-4421C>G
chr1	95297786	G	C	PASS	intron_variant	MODIFIER	LOC609770	LOC609770	transcript	XM_038527282.1	protein_coding	12	c.1880-4424C>G
chr1	95425487	A	G	PASS	intron_variant	MODIFIER	LOC609770	LOC609770	transcript	XM_038527281.1	protein_coding	1	c.85+13733T>C
chr1	95425487	A	G	PASS	intron_variant	MODIFIER	LOC609770	LOC609770	transcript	XM_038527282.1	protein_coding	1	c.85+13733T>C
chr1	95433631	A	T	PASS	intron_variant	MODIFIER	LOC609770	LOC609770	transcript	XM_038527281.1	protein_coding	1	c.85+5589T>A
chr1	95433631	A	T	PASS	intron_variant	MODIFIER	LOC609770	LOC609770	transcript	XM_038527282.1	protein_coding	1	c.85+5589T>A
chr1	95466890	C	T	PASS	intergenic_region	MODIFIER	LOC609770-LOC119869682	LOC609770-LOC119869682	intergenic_region	LOC609770-LOC119869682		-1	n.95466890C>T
chr1	95496839	T	G	PASS	intergenic_region	MODIFIER	LOC609770-LOC119869682	LOC609770-LOC119869682	intergenic_region	LOC609770-LOC119869682		-1	n.95496839T>G
chr1	95592892	G	GAGCTTAAGA	PASS	intron_variant	MODIFIER	LOC111097000	LOC111097000	transcript	XR_005354304.1	pseudogene	3	n.2621+671_2621+672insTCTTAAGCT
chr1	95592892	G	GAGCTTAAGA	PASS	intron_variant	MODIFIER	LOC111097000	LOC111097000	transcript	XR_005354305.1	pseudogene	3	n.2621+671_2621+672insTCTTAAGCT
chr1	95592892	G	GAGCTTAAGA	PASS	intron_variant	MODIFIER	LOC111097000	LOC111097000	transcript	XR_005354308.1	pseudogene	3	n.2621+671_2621+672insTCTTAAGCT
chr1	95592892	G	GAGCTTAAGA	PASS	intron_variant	MODIFIER	LOC111097000	LOC111097000	transcript	XR_005354303.1	pseudogene	3	n.2621+671_2621+672insTCTTAAGCT
chr1	95592892	G	GAGCTTAAGA	PASS	intron_variant	MODIFIER	LOC111097000	LOC111097000	transcript	XR_005354306.1	pseudogene	3	n.2465+671_2465+672insTCTTAAGCT
chr1	95592892	G	GAGCTTAAGA	PASS	intron_variant	MODIFIER	LOC111097000	LOC111097000	transcript	XR_005354307.1	pseudogene	3	n.1930+671_1930+672insTCTTAAGCT
chr1	95592892	G	GAGCTTAAGA	PASS	intron_variant	MODIFIER	LOC111097000	LOC111097000	transcript	XR_005354309.1	pseudogene	3	n.2622-365_2622-364insTCTTAAGCT
chr1	95592892	G	GAGCTTAAGA	PASS	intron_variant	MODIFIER	LOC111097000	LOC111097000	transcript	XR_005354310.1	pseudogene	4	n.2533+671_2533+672insTCTTAAGCT
chr1	95626365	C	CCTTAGCTTCAACTTCCTTTTTTTTTTTTTTTTTTTTTTTTTTTTTTT	PASS	intron_variant	MODIFIER	LOC484191	LOC484191	transcript	XM_038527283.1	protein_coding	13	c.1823-1991_1823-1990insAAAAAAAAAAAAAAAAAAAAAAAAAAAAAAAGGAAGTTGAAGCTAAG
chr1	95626365	C	CCTTAGCTTCAACTTCCTTTTTTTTTTTTTTTTTTTTTTTTTTTTTTT	PASS	intron_variant	MODIFIER	LOC484191	LOC484191	transcript	XM_038527287.1	protein_coding	11	c.1709-1991_1709-1990insAAAAAAAAAAAAAAAAAAAAAAAAAAAAAAAGGAAGTTGAAGCTAAG
chr1	95626365	C	CCTTAGCTTCAACTTCCTTTTTTTTTTTTTTTTTTTTTTTTTTTTTTT	PASS	intron_variant	MODIFIER	LOC484191	LOC484191	transcript	XM_038527289.1	protein_coding	10	c.1598-1991_1598-1990insAAAAAAAAAAAAAAAAAAAAAAAAAAAAAAAGGAAGTTGAAGCTAAG
chr1	95626365	C	CCTTAGCTTCAACTTCCTTTTTTTTTTTTTTTTTTTTTTTTTTTTTTT	PASS	intron_variant	MODIFIER	LOC484191	LOC484191	transcript	XM_038527290.1	protein_coding	9	c.1514-1991_1514-1990insAAAAAAAAAAAAAAAAAAAAAAAAAAAAAAAGGAAGTTGAAGCTAAG
chr1	95626365	C	CCTTAGCTTCAACTTCCTTTTTTTTTTTTTTTTTTTTTTTTTTTTTTT	PASS	intron_variant	MODIFIER	LOC484191	LOC484191	transcript	XM_038527284.1	protein_coding	12	c.1739-1991_1739-1990insAAAAAAAAAAAAAAAAAAAAAAAAAAAAAAAGGAAGTTGAAGCTAAG
chr1	95626365	C	CCTTAGCTTCAACTTCCTTTTTTTTTTTTTTTTTTTTTTTTTTTTTTT	PASS	intron_variant	MODIFIER	LOC484191	LOC484191	transcript	XM_038527285.1	protein_coding	13	c.1823-1991_1823-1990insAAAAAAAAAAAAAAAAAAAAAAAAAAAAAAAGGAAGTTGAAGCTAAG
chr1	95626365	C	CCTTAGCTTCAACTTCCTTTTTTTTTTTTTTTTTTTTTTTTTTTTTTT	PASS	intron_variant	MODIFIER	LOC484191	LOC484191	transcript	XM_038527286.1	protein_coding	12	c.1712-1991_1712-1990insAAAAAAAAAAAAAAAAAAAAAAAAAAAAAAAGGAAGTTGAAGCTAAG
chr1	95626365	C	CCTTAGCTTCAACTTCCTTTTTTTTTTTTTTTTTTTTTTTTTTTTTTT	PASS	intron_variant	MODIFIER	LOC484191	LOC484191	transcript	XM_038527288.1	protein_coding	11	c.1628-1991_1628-1990insAAAAAAAAAAAAAAAAAAAAAAAAAAAAAAAGGAAGTTGAAGCTAAG
chr1	95637111	AC	A	PASS	intron_variant	MODIFIER	LOC484191	LOC484191	transcript	XM_038527283.1	protein_coding	9	c.864-960delG
chr1	95637111	AC	A	PASS	intron_variant	MODIFIER	LOC111097017	LOC111097017	transcript	XR_005354311.1	pseudogene	1	n.89+935delC
chr1	95637111	AC	A	PASS	intron_variant	MODIFIER	LOC484191	LOC484191	transcript	XM_038527287.1	protein_coding	7	c.750-960delG
chr1	95637111	AC	A	PASS	intron_variant	MODIFIER	LOC484191	LOC484191	transcript	XM_038527289.1	protein_coding	6	c.639-960delG
chr1	95637111	AC	A	PASS	intron_variant	MODIFIER	LOC484191	LOC484191	transcript	XM_038527290.1	protein_coding	5	c.555-960delG
chr1	95637111	AC	A	PASS	intron_variant	MODIFIER	LOC484191	LOC484191	transcript	XM_038527284.1	protein_coding	8	c.780-960delG
chr1	95637111	AC	A	PASS	intron_variant	MODIFIER	LOC484191	LOC484191	transcript	XM_038527285.1	protein_coding	9	c.864-960delG
chr1	95637111	AC	A	PASS	intron_variant	MODIFIER	LOC484191	LOC484191	transcript	XM_038527286.1	protein_coding	8	c.753-960delG
chr1	95637111	AC	A	PASS	intron_variant	MODIFIER	LOC484191	LOC484191	transcript	XM_038527288.1	protein_coding	7	c.669-960delG
chr1	95653050	T	C	PASS	intron_variant	MODIFIER	LOC484191	LOC484191	transcript	XM_038527283.1	protein_coding	6	c.480+414A>G
chr1	95653050	T	C	PASS	intron_variant	MODIFIER	LOC111097017	LOC111097017	transcript	XR_005354311.1	pseudogene	1	n.89+16873T>C
chr1	95653050	T	C	PASS	intron_variant	MODIFIER	LOC484191	LOC484191	transcript	XM_038527287.1	protein_coding	4	c.366+414A>G
chr1	95653050	T	C	PASS	intron_variant	MODIFIER	LOC484191	LOC484191	transcript	XM_038527289.1	protein_coding	3	c.255+414A>G
chr1	95653050	T	C	PASS	intron_variant	MODIFIER	LOC484191	LOC484191	transcript	XM_038527290.1	protein_coding	2	c.172-2006A>G
chr1	95653050	T	C	PASS	intron_variant	MODIFIER	LOC484191	LOC484191	transcript	XM_038527284.1	protein_coding	5	c.397-2006A>G
chr1	95653050	T	C	PASS	intron_variant	MODIFIER	LOC484191	LOC484191	transcript	XM_038527285.1	protein_coding	6	c.480+414A>G
chr1	95653050	T	C	PASS	intron_variant	MODIFIER	LOC484191	LOC484191	transcript	XM_038527286.1	protein_coding	5	c.369+414A>G
chr1	95653050	T	C	PASS	intron_variant	MODIFIER	LOC484191	LOC484191	transcript	XM_038527288.1	protein_coding	4	c.286-2006A>G
chr1	95698965	C	T	PASS	non_coding_transcript_exon_variant	MODIFIER	LOC111097017	LOC111097017	transcript	XR_005354311.1	pseudogene	2	n.390C>T
chr1	95718871	C	A	PASS	intron_variant	MODIFIER	SPTLC1	SPTLC1	transcript	XM_038527291.1	protein_coding	3	c.260+3526C>A
chr1	95718871	C	A	PASS	intron_variant	MODIFIER	SPTLC1	SPTLC1	transcript	XM_038527292.1	protein_coding	3	c.260+3526C>A
chr1	95718871	C	A	PASS	intron_variant	MODIFIER	SPTLC1	SPTLC1	transcript	XM_038527293.1	protein_coding	1	c.-337-1117C>A
chr1	95767428	A	G	PASS	intron_variant	MODIFIER	SPTLC1	SPTLC1	transcript	XM_038527292.1	protein_coding	14	c.1329-7816A>G
chr1	95771208	T	C	PASS	intron_variant	MODIFIER	SPTLC1	SPTLC1	transcript	XM_038527292.1	protein_coding	14	c.1329-4036T>C
chr1	95784429	G	GAAAGA	PASS	intergenic_region	MODIFIER	SPTLC1-ROR2	SPTLC1-ROR2	intergenic_region	SPTLC1-ROR2		-1	n.95784429_95784430insAAAGA
chr1	95784438	GA	G	PASS	intergenic_region	MODIFIER	SPTLC1-ROR2	SPTLC1-ROR2	intergenic_region	SPTLC1-ROR2		-1	n.95784439delA
chr1	95839710	C	T	PASS	intron_variant	MODIFIER	ROR2	ROR2	transcript	XM_038527295.1	protein_coding	1	c.88+30739C>T
chr1	95839710	C	T	PASS	intron_variant	MODIFIER	ROR2	ROR2	transcript	XR_005354312.1	pseudogene	1	n.112+30739C>T
chr1	95886266	G	A	PASS	intron_variant	MODIFIER	ROR2	ROR2	transcript	XM_038527295.1	protein_coding	1	c.89-62619G>A
chr1	95886266	G	A	PASS	intron_variant	MODIFIER	ROR2	ROR2	transcript	XR_005354312.1	pseudogene	1	n.113-62619G>A
chr1	95909661	C	T	PASS	intron_variant	MODIFIER	ROR2	ROR2	transcript	XM_038527295.1	protein_coding	1	c.89-39224C>T
chr1	95909661	C	T	PASS	intron_variant	MODIFIER	ROR2	ROR2	transcript	XR_005354312.1	pseudogene	1	n.113-39224C>T
chr1	95915559	G	A	PASS	intron_variant	MODIFIER	ROR2	ROR2	transcript	XM_038527295.1	protein_coding	1	c.89-33326G>A
chr1	95915559	G	A	PASS	intron_variant	MODIFIER	ROR2	ROR2	transcript	XR_005354312.1	pseudogene	1	n.113-33326G>A
chr1	95920038	G	A	PASS	intron_variant	MODIFIER	ROR2	ROR2	transcript	XM_038527295.1	protein_coding	1	c.89-28847G>A
chr1	95920038	G	A	PASS	intron_variant	MODIFIER	ROR2	ROR2	transcript	XR_005354312.1	pseudogene	1	n.113-28847G>A
chr1	95923864	C	T	PASS	intron_variant	MODIFIER	ROR2	ROR2	transcript	XM_038527295.1	protein_coding	1	c.89-25021C>T
chr1	95923864	C	T	PASS	intron_variant	MODIFIER	ROR2	ROR2	transcript	XR_005354312.1	pseudogene	1	n.113-25021C>T
chr1	95925288	G	A	PASS	intron_variant	MODIFIER	ROR2	ROR2	transcript	XM_038527295.1	protein_coding	1	c.89-23597G>A
chr1	95925288	G	A	PASS	intron_variant	MODIFIER	ROR2	ROR2	transcript	XR_005354312.1	pseudogene	1	n.113-23597G>A
chr1	96423735	C	T	PASS	upstream_gene_variant	MODIFIER	LOC119869699	LOC119869699	transcript	XR_005353194.1	pseudogene	-1	n.-793C>T
chr1	96423735	C	T	PASS	downstream_gene_variant	MODIFIER	AUH	AUH	transcript	XM_038527301.1	protein_coding	-1	c.*4376C>T
chr1	96423735	C	T	PASS	downstream_gene_variant	MODIFIER	AUH	AUH	transcript	XM_038527302.1	protein_coding	-1	c.*4376C>T
chr1	96423735	C	T	PASS	downstream_gene_variant	MODIFIER	AUH	AUH	transcript	XM_038527303.1	protein_coding	-1	c.*4376C>T
chr1	96423735	C	T	PASS	downstream_gene_variant	MODIFIER	AUH	AUH	transcript	XR_005354315.1	pseudogene	-1	n.*3845C>T
chr1	96423735	C	T	PASS	intergenic_region	MODIFIER	AUH-LOC119869699	AUH-LOC119869699	intergenic_region	AUH-LOC119869699		-1	n.96423735C>T
chr1	96588953	C	T	PASS	intergenic_region	MODIFIER	LOC119869704-SYK	LOC119869704-SYK	intergenic_region	LOC119869704-SYK		-1	n.96588953C>T
chr1	97454733	G	A	PASS	upstream_gene_variant	MODIFIER	GADD45G	GADD45G	transcript	XM_038525621.1	protein_coding	-1	c.-990C>T
chr1	97454733	G	A	PASS	intergenic_region	MODIFIER	GADD45G-SEMA4D	GADD45G-SEMA4D	intergenic_region	GADD45G-SEMA4D		-1	n.97454733G>A
chr1	99436000	C	T	PASS	intron_variant	MODIFIER	BICD2	BICD2	transcript	XM_038527392.1	protein_coding	1	c.241-8412C>T
chr1	99436000	C	T	PASS	intron_variant	MODIFIER	BICD2	BICD2	transcript	XM_038527393.1	protein_coding	1	c.241-8412C>T
chr1	99485750	A	T	PASS	intron_variant	MODIFIER	IPPK	IPPK	transcript	XM_038527407.1	protein_coding	1	c.82-572A>T
chr1	99534395	G	A	PASS	intron_variant	MODIFIER	CENPP	CENPP	transcript	XM_038527411.1	protein_coding	5	c.565-10340C>T
chr1	99534395	G	A	PASS	intron_variant	MODIFIER	CENPP	CENPP	transcript	XM_038527413.1	protein_coding	5	c.550-10340C>T
chr1	99534395	G	A	PASS	intron_variant	MODIFIER	CENPP	CENPP	transcript	XM_038527412.1	protein_coding	6	c.608-10340C>T
chr1	100631793	T	A	PASS	intron_variant	MODIFIER	ZNF606	ZNF606	transcript	XM_038527455.1	protein_coding	2	c.-83+1883T>A
chr1	100631793	T	A	PASS	intron_variant	MODIFIER	ZNF606	ZNF606	transcript	XM_038527456.1	protein_coding	2	c.-83+1883T>A
chr1	100788276	C	T	PASS	intron_variant	MODIFIER	LOC119870872	LOC119870872	transcript	XM_038527463.1	protein_coding	2	c.160+2413C>T
chr1	102022973	T	G	PASS	upstream_gene_variant	MODIFIER	LOC119875989	LOC119875989	transcript	XM_038527677.1	protein_coding	-1	c.-2516T>G
chr1	102022973	T	G	PASS	intergenic_region	MODIFIER	LOC106559250-LOC119875989	LOC106559250-LOC119875989	intergenic_region	LOC106559250-LOC119875989		-1	n.102022973T>G
chr1	108686309	G	A	PASS	intron_variant	MODIFIER	LOC119876002	LOC119876002	transcript	XM_038528391.1	protein_coding	5	c.377-792G>A
chr1	108686309	G	A	PASS	intron_variant	MODIFIER	LOC119876002	LOC119876002	transcript	XM_038528392.1	protein_coding	6	c.377-792G>A
chr1	108686309	G	A	PASS	intron_variant	MODIFIER	LOC119876002	LOC119876002	transcript	XR_005354539.1	pseudogene	5	n.692-792G>A
chr1	108686309	G	A	PASS	intron_variant	MODIFIER	LOC119876002	LOC119876002	transcript	XM_038528394.1	protein_coding	5	c.377-792G>A
chr1	108686309	G	A	PASS	intron_variant	MODIFIER	LOC119876002	LOC119876002	transcript	XM_038528393.1	protein_coding	5	c.377-792G>A
chr1	111745631	G	A	PASS	intron_variant	MODIFIER	ZNF235	ZNF235	transcript	XM_038528659.1	protein_coding	3	c.227-2061G>A
chr1	111990554	A	C	PASS	intron_variant	MODIFIER	ZNF404	ZNF404	transcript	XM_038528664.1	protein_coding	1	c.-67-191A>C
chr1	113195716	C	A	PASS	intergenic_region	MODIFIER	LYPD4-LOC612471	LYPD4-LOC612471	intergenic_region	LYPD4-LOC612471		-1	n.113195716C>A
chr1	113417669	C	G	PASS	downstream_gene_variant	MODIFIER	B9D2	B9D2	transcript	XM_038528807.1	protein_coding	-1	c.*4990C>G
chr1	113417669	C	G	PASS	downstream_gene_variant	MODIFIER	B9D2	B9D2	transcript	XM_038528808.1	protein_coding	-1	c.*4990C>G
chr1	113417669	C	G	PASS	downstream_gene_variant	MODIFIER	B9D2	B9D2	transcript	XM_038528809.1	protein_coding	-1	c.*4990C>G
chr1	113417669	C	G	PASS	intron_variant	MODIFIER	TGFB1	TGFB1	transcript	XM_038528805.1	protein_coding	1	c.356-133C>G
chr1	113417669	C	G	PASS	intron_variant	MODIFIER	TGFB1	TGFB1	transcript	XM_038528806.1	protein_coding	1	c.356-133C>G
chr1	113461332	G	A	PASS	intron_variant	MODIFIER	HNRNPUL1	HNRNPUL1	transcript	XM_038528814.1	protein_coding	10	c.1518+560C>T
chr1	113461332	G	A	PASS	intron_variant	MODIFIER	HNRNPUL1	HNRNPUL1	transcript	XM_038528816.1	protein_coding	10	c.1218+560C>T
chr1	113461332	G	A	PASS	intron_variant	MODIFIER	HNRNPUL1	HNRNPUL1	transcript	XM_038528817.1	protein_coding	10	c.1218+560C>T
chr1	113461332	G	A	PASS	intron_variant	MODIFIER	HNRNPUL1	HNRNPUL1	transcript	XM_038528818.1	protein_coding	10	c.1218+560C>T
chr1	113461332	G	A	PASS	intron_variant	MODIFIER	HNRNPUL1	HNRNPUL1	transcript	XM_038528815.1	protein_coding	10	c.1218+560C>T
chr1	113661575	C	T	PASS	intron_variant	MODIFIER	LOC484492	LOC484492	transcript	XM_038525669.1	protein_coding	3	c.512-22C>T
chr1	113661575	C	T	PASS	intron_variant	MODIFIER	LOC484492	LOC484492	transcript	XM_038525670.1	protein_coding	3	c.494-22C>T
chr1	113831021	G	A	PASS	intron_variant	MODIFIER	ITPKC	ITPKC	transcript	XM_038528831.1	protein_coding	3	c.1184-938C>T
chr1	114021189	G	C	PASS	intron_variant	MODIFIER	SPTBN4	SPTBN4	transcript	XM_038528849.1	protein_coding	3	c.172+3696C>G
chr1	114021189	G	C	PASS	intron_variant	MODIFIER	SPTBN4	SPTBN4	transcript	XM_038528850.1	protein_coding	1	c.172+3696C>G
chr1	114021189	G	C	PASS	intron_variant	MODIFIER	SPTBN4	SPTBN4	transcript	XM_038528851.1	protein_coding	3	c.172+3696C>G
chr1	114920280	C	T	PASS	intron_variant	MODIFIER	FBXO27	FBXO27	transcript	XR_005354644.1	pseudogene	5	n.963+6944C>T
chr1	115833861	G	C	PASS	upstream_gene_variant	MODIFIER	SIPA1L3	SIPA1L3	transcript	XM_038529021.1	protein_coding	-1	c.-3560C>G
chr1	115833861	G	C	PASS	intron_variant	MODIFIER	SIPA1L3	SIPA1L3	transcript	XM_038529020.1	protein_coding	2	c.-377+11363C>G
chr1	115833861	G	C	PASS	intron_variant	MODIFIER	SIPA1L3	SIPA1L3	transcript	XM_038529023.1	protein_coding	2	c.-377+11363C>G
chr1	115833861	G	C	PASS	intron_variant	MODIFIER	SIPA1L3	SIPA1L3	transcript	XM_038529024.1	protein_coding	2	c.-377+11363C>G
chr1	115833861	G	C	PASS	intron_variant	MODIFIER	SIPA1L3	SIPA1L3	transcript	XM_038529025.1	protein_coding	2	c.-377+11363C>G
chr1	117171775	A	C	PASS	intron_variant	MODIFIER	ZNF461	ZNF461	transcript	XM_038529126.1	protein_coding	3	c.46-6681T>G
chr1	117171775	A	C	PASS	intron_variant	MODIFIER	ZNF461	ZNF461	transcript	XM_038529128.1	protein_coding	1	c.46-6681T>G
chr1	117171775	A	C	PASS	intron_variant	MODIFIER	ZNF461	ZNF461	transcript	XM_038529133.1	protein_coding	4	c.9+6360T>G
chr1	117171775	A	C	PASS	intron_variant	MODIFIER	ZNF461	ZNF461	transcript	XM_038529134.1	protein_coding	3	c.9+6360T>G
chr1	117171775	A	C	PASS	intron_variant	MODIFIER	ZNF461	ZNF461	transcript	XM_038529135.1	protein_coding	3	c.9+6360T>G
chr1	117171775	A	C	PASS	intron_variant	MODIFIER	ZNF461	ZNF461	transcript	XM_038529136.1	protein_coding	4	c.9+6360T>G
chr1	117171775	A	C	PASS	intron_variant	MODIFIER	ZNF461	ZNF461	transcript	XM_038529137.1	protein_coding	4	c.-31+6360T>G
chr1	117171775	A	C	PASS	intron_variant	MODIFIER	ZNF461	ZNF461	transcript	XM_038529138.1	protein_coding	3	c.-31+6360T>G
chr1	117171775	A	C	PASS	intron_variant	MODIFIER	ZNF461	ZNF461	transcript	XM_038529127.1	protein_coding	4	c.46-6681T>G
chr1	117171775	A	C	PASS	intron_variant	MODIFIER	ZNF461	ZNF461	transcript	XM_038529129.1	protein_coding	4	c.46-6681T>G
chr1	117171775	A	C	PASS	intron_variant	MODIFIER	ZNF461	ZNF461	transcript	XM_038529130.1	protein_coding	5	c.46-6681T>G
chr1	117171775	A	C	PASS	intron_variant	MODIFIER	ZNF461	ZNF461	transcript	XM_038529131.1	protein_coding	4	c.46-6681T>G
chr1	117171775	A	C	PASS	intron_variant	MODIFIER	ZNF461	ZNF461	transcript	XM_038529132.1	protein_coding	2	c.46-6681T>G
chr1	117171775	A	C	PASS	intron_variant	MODIFIER	ZNF461	ZNF461	transcript	XM_038529140.1	protein_coding	4	c.9+6360T>G
chr1	117171775	A	C	PASS	intron_variant	MODIFIER	ZNF461	ZNF461	transcript	XM_038529139.1	protein_coding	3	c.46-6681T>G
chr1	117196309	A	G	PASS	upstream_gene_variant	MODIFIER	ZNF567	ZNF567	transcript	XM_038529068.1	protein_coding	-1	c.-2807A>G
chr1	117196309	A	G	PASS	upstream_gene_variant	MODIFIER	ZNF567	ZNF567	transcript	XM_038529074.1	protein_coding	-1	c.-2564A>G
chr1	117196309	A	G	PASS	upstream_gene_variant	MODIFIER	ZNF567	ZNF567	transcript	XM_038529075.1	protein_coding	-1	c.-2594A>G
chr1	117196309	A	G	PASS	upstream_gene_variant	MODIFIER	ZNF567	ZNF567	transcript	XM_038529081.1	protein_coding	-1	c.-2560A>G
chr1	117196309	A	G	PASS	upstream_gene_variant	MODIFIER	ZNF567	ZNF567	transcript	XM_038529069.1	protein_coding	-1	c.-2837A>G
chr1	117196309	A	G	PASS	upstream_gene_variant	MODIFIER	ZNF567	ZNF567	transcript	XM_038529076.1	protein_coding	-1	c.-2803A>G
chr1	117196309	A	G	PASS	upstream_gene_variant	MODIFIER	ZNF567	ZNF567	transcript	XM_038529080.1	protein_coding	-1	c.-2745A>G
chr1	117196309	A	G	PASS	upstream_gene_variant	MODIFIER	ZNF567	ZNF567	transcript	XM_038529082.1	protein_coding	-1	c.-2502A>G
chr1	117196309	A	G	PASS	upstream_gene_variant	MODIFIER	ZNF567	ZNF567	transcript	XM_038529072.1	protein_coding	-1	c.-2816A>G
chr1	117196309	A	G	PASS	upstream_gene_variant	MODIFIER	ZNF567	ZNF567	transcript	XM_038529070.1	protein_coding	-1	c.-3132A>G
chr1	117196309	A	G	PASS	upstream_gene_variant	MODIFIER	ZNF567	ZNF567	transcript	XM_038529071.1	protein_coding	-1	c.-3139A>G
chr1	117196309	A	G	PASS	upstream_gene_variant	MODIFIER	ZNF567	ZNF567	transcript	XM_038529073.1	protein_coding	-1	c.-3162A>G
chr1	117196309	A	G	PASS	upstream_gene_variant	MODIFIER	ZNF567	ZNF567	transcript	XM_038529077.1	protein_coding	-1	c.-3128A>G
chr1	117196309	A	G	PASS	upstream_gene_variant	MODIFIER	ZNF567	ZNF567	transcript	XM_038529079.1	protein_coding	-1	c.-3070A>G
chr1	117196309	A	G	PASS	upstream_gene_variant	MODIFIER	ZNF567	ZNF567	transcript	XM_038529078.1	protein_coding	-1	c.-3269A>G
chr1	117196309	A	G	PASS	intron_variant	MODIFIER	ZNF461	ZNF461	transcript	XM_038529126.1	protein_coding	1	c.-527+2068T>C
chr1	117196309	A	G	PASS	intron_variant	MODIFIER	ZNF461	ZNF461	transcript	XM_038529133.1	protein_coding	1	c.-656+2068T>C
chr1	117196309	A	G	PASS	intron_variant	MODIFIER	ZNF461	ZNF461	transcript	XM_038529134.1	protein_coding	1	c.-139+2068T>C
chr1	117196309	A	G	PASS	intron_variant	MODIFIER	ZNF461	ZNF461	transcript	XM_038529135.1	protein_coding	1	c.-139+1960T>C
chr1	117196309	A	G	PASS	intron_variant	MODIFIER	ZNF461	ZNF461	transcript	XM_038529136.1	protein_coding	1	c.-230-295T>C
chr1	117196309	A	G	PASS	intron_variant	MODIFIER	ZNF461	ZNF461	transcript	XM_038529137.1	protein_coding	1	c.-695+2068T>C
chr1	117196309	A	G	PASS	intron_variant	MODIFIER	ZNF461	ZNF461	transcript	XM_038529138.1	protein_coding	1	c.-178+2068T>C
chr1	117196309	A	G	PASS	intron_variant	MODIFIER	ZNF461	ZNF461	transcript	XM_038529127.1	protein_coding	1	c.-620+2068T>C
chr1	117196309	A	G	PASS	intron_variant	MODIFIER	ZNF461	ZNF461	transcript	XM_038529129.1	protein_coding	1	c.-620+1960T>C
chr1	117196309	A	G	PASS	intron_variant	MODIFIER	ZNF461	ZNF461	transcript	XM_038529130.1	protein_coding	1	c.-711-295T>C
chr1	117196309	A	G	PASS	intron_variant	MODIFIER	ZNF461	ZNF461	transcript	XM_038529131.1	protein_coding	1	c.-618-295T>C
chr1	117196309	A	G	PASS	intron_variant	MODIFIER	ZNF461	ZNF461	transcript	XM_038529132.1	protein_coding	1	c.-473+2068T>C
chr1	117196309	A	G	PASS	intron_variant	MODIFIER	ZNF461	ZNF461	transcript	XM_038529140.1	protein_coding	1	c.-656+2068T>C
chr1	117196309	A	G	PASS	intron_variant	MODIFIER	ZNF461	ZNF461	transcript	XM_038529139.1	protein_coding	1	c.-527+2068T>C
chr1	117504092	G	A	PASS	downstream_gene_variant	MODIFIER	THAP8	THAP8	transcript	XM_038529219.1	protein_coding	-1	c.*2402G>A
chr1	117504092	G	A	PASS	downstream_gene_variant	MODIFIER	THAP8	THAP8	transcript	XM_038529222.1	protein_coding	-1	c.*2402G>A
chr1	117504092	G	A	PASS	downstream_gene_variant	MODIFIER	THAP8	THAP8	transcript	XM_038529221.1	protein_coding	-1	c.*3919G>A
chr1	117504092	G	A	PASS	downstream_gene_variant	MODIFIER	THAP8	THAP8	transcript	XM_038529224.1	protein_coding	-1	c.*2402G>A
chr1	117504092	G	A	PASS	downstream_gene_variant	MODIFIER	THAP8	THAP8	transcript	XM_038529223.1	protein_coding	-1	c.*2402G>A
chr1	117504092	G	A	PASS	downstream_gene_variant	MODIFIER	THAP8	THAP8	transcript	XM_038529220.1	protein_coding	-1	c.*2402G>A
chr1	117504092	G	A	PASS	intron_variant	MODIFIER	CLIP3	CLIP3	transcript	XM_038529218.1	protein_coding	1	c.-60-28G>A
chr1	117750366	C	CT	PASS	intron_variant	MODIFIER	KMT2B	KMT2B	transcript	XM_038529279.1	protein_coding	16	c.4147+39_4147+40insA
chr1	118304166	G	A	PASS	upstream_gene_variant	MODIFIER	FXYD3	FXYD3	transcript	XM_038529360.1	protein_coding	-1	c.-4096C>T
chr1	118304166	G	A	PASS	upstream_gene_variant	MODIFIER	FXYD3	FXYD3	transcript	XM_038529365.1	protein_coding	-1	c.-4096C>T
chr1	118304166	G	A	PASS	upstream_gene_variant	MODIFIER	FXYD3	FXYD3	transcript	XM_038529362.1	protein_coding	-1	c.-2944C>T
chr1	118304166	G	A	PASS	upstream_gene_variant	MODIFIER	FXYD3	FXYD3	transcript	XM_038529366.1	protein_coding	-1	c.-2815C>T
chr1	118304166	G	A	PASS	upstream_gene_variant	MODIFIER	FXYD3	FXYD3	transcript	XM_038529361.1	protein_coding	-1	c.-2815C>T
chr1	118304166	G	A	PASS	upstream_gene_variant	MODIFIER	FXYD3	FXYD3	transcript	XM_038529367.1	protein_coding	-1	c.-2715C>T
chr1	118304166	G	A	PASS	upstream_gene_variant	MODIFIER	FXYD3	FXYD3	transcript	XM_038529364.1	protein_coding	-1	c.-2715C>T
chr1	118304166	G	A	PASS	upstream_gene_variant	MODIFIER	FXYD3	FXYD3	transcript	XM_038529368.1	protein_coding	-1	c.-2715C>T
chr1	118304166	G	A	PASS	intergenic_region	MODIFIER	FXYD3-HPN	FXYD3-HPN	intergenic_region	FXYD3-HPN		-1	n.118304166G>A
chr1	119606932	G	A	PASS	3_prime_UTR_variant	MODIFIER	LOC119869807	LOC119869807	transcript	XM_038529442.1	protein_coding	2	c.*261C>T
chr1	119606932	G	A	PASS	intron_variant	MODIFIER	PEPD	PEPD	transcript	XM_038529440.1	protein_coding	12	c.967+411G>A
chr1	119606932	G	A	PASS	intron_variant	MODIFIER	PEPD	PEPD	transcript	XM_038529441.1	protein_coding	10	c.751+411G>A
chr1	120125659	G	A	PASS	missense_variant	MODERATE	TDRD12	TDRD12	transcript	XM_038529462.1	protein_coding	1	c.92C>T	p.Thr31Ile
chr1	120125659	G	A	PASS	intron_variant	MODIFIER	TDRD12	TDRD12	transcript	XM_038529460.1	protein_coding	5	c.496+445C>T
chr1	120125659	G	A	PASS	intron_variant	MODIFIER	TDRD12	TDRD12	transcript	XM_038529461.1	protein_coding	5	c.382+445C>T
chr1	120125659	G	A	PASS	intron_variant	MODIFIER	TDRD12	TDRD12	transcript	XM_038529463.1	protein_coding	5	c.496+445C>T
chr1	120164514	C	T	PASS	3_prime_UTR_variant	MODIFIER	RGS9BP	RGS9BP	transcript	XM_038529489.1	protein_coding	1	c.*1639G>A
chr1	120164514	C	T	PASS	upstream_gene_variant	MODIFIER	ANKRD27	ANKRD27	transcript	XM_038529491.1	protein_coding	-1	c.-3535C>T
chr1	120164514	C	T	PASS	upstream_gene_variant	MODIFIER	ANKRD27	ANKRD27	transcript	XM_038529495.1	protein_coding	-1	c.-3535C>T
chr1	120164514	C	T	PASS	upstream_gene_variant	MODIFIER	ANKRD27	ANKRD27	transcript	XM_038529494.1	protein_coding	-1	c.-3535C>T
chr1	120164514	C	T	PASS	upstream_gene_variant	MODIFIER	ANKRD27	ANKRD27	transcript	XM_038529493.1	protein_coding	-1	c.-3535C>T
chr1	120164514	C	T	PASS	upstream_gene_variant	MODIFIER	ANKRD27	ANKRD27	transcript	XM_038529496.1	protein_coding	-1	c.-3839C>T
chr1	120164514	C	T	PASS	upstream_gene_variant	MODIFIER	ANKRD27	ANKRD27	transcript	XM_038529498.1	protein_coding	-1	c.-3622C>T
chr1	120164514	C	T	PASS	upstream_gene_variant	MODIFIER	ANKRD27	ANKRD27	transcript	XM_038529499.1	protein_coding	-1	c.-3618C>T
chr1	120164514	C	T	PASS	upstream_gene_variant	MODIFIER	ANKRD27	ANKRD27	transcript	XM_038529502.1	protein_coding	-1	c.-3505C>T
chr1	120164514	C	T	PASS	upstream_gene_variant	MODIFIER	ANKRD27	ANKRD27	transcript	XM_038529492.1	protein_coding	-1	c.-3535C>T
chr1	120164514	C	T	PASS	upstream_gene_variant	MODIFIER	ANKRD27	ANKRD27	transcript	XM_038529503.1	protein_coding	-1	c.-3413C>T
chr1	120164514	C	T	PASS	upstream_gene_variant	MODIFIER	ANKRD27	ANKRD27	transcript	XM_038529500.1	protein_coding	-1	c.-3530C>T
chr1	120375964	G	C	PASS	upstream_gene_variant	MODIFIER	DPY19L3	DPY19L3	transcript	XM_038529506.1	protein_coding	-1	c.-4697C>G
chr1	120375964	G	C	PASS	upstream_gene_variant	MODIFIER	DPY19L3	DPY19L3	transcript	XM_038529511.1	protein_coding	-1	c.-4697C>G
chr1	120375964	G	C	PASS	upstream_gene_variant	MODIFIER	DPY19L3	DPY19L3	transcript	XM_038529512.1	protein_coding	-1	c.-4697C>G
chr1	120375964	G	C	PASS	intergenic_region	MODIFIER	DPY19L3-ZNF507	DPY19L3-ZNF507	intergenic_region	DPY19L3-ZNF507		-1	n.120375964G>C
chr1	120398931	G	A	PASS	intron_variant	MODIFIER	ZNF507	ZNF507	transcript	XM_038529513.1	protein_coding	6	c.2367-7735C>T
chr1	120398931	G	A	PASS	intron_variant	MODIFIER	ZNF507	ZNF507	transcript	XM_038529514.1	protein_coding	6	c.2367-7735C>T
chr1	120430306	G	A	PASS	upstream_gene_variant	MODIFIER	ZNF507	ZNF507	transcript	XM_038529513.1	protein_coding	-1	c.-4203C>T
chr1	120430306	G	A	PASS	upstream_gene_variant	MODIFIER	ZNF507	ZNF507	transcript	XM_038529514.1	protein_coding	-1	c.-5162C>T
chr1	120430306	G	A	PASS	upstream_gene_variant	MODIFIER	ZNF507	ZNF507	transcript	XM_038529515.1	protein_coding	-1	c.-3844C>T
chr1	120430306	G	A	PASS	intron_variant	MODIFIER	LOC106559967	LOC106559967	transcript	XR_005354806.1	pseudogene	1	n.60+4505G>A
chr1	120446430	C	T	PASS	intron_variant	MODIFIER	LOC106559967	LOC106559967	transcript	XR_005354806.1	pseudogene	1	n.60+20629C>T
chr1	120446431	G	A	PASS	intron_variant	MODIFIER	LOC106559967	LOC106559967	transcript	XR_005354806.1	pseudogene	1	n.60+20630G>A
chr1	120446433	G	GACAGCA	PASS	intron_variant	MODIFIER	LOC106559967	LOC106559967	transcript	XR_005354806.1	pseudogene	1	n.60+20632_60+20633insACAGCA
chr2	17282382	G	A	PASS	intron_variant	MODIFIER	LOC119876103	LOC119876103	transcript	XM_038532070.1	protein_coding	2	c.218+2582C>T
chr2	27145166	C	CG	PASS	upstream_gene_variant	MODIFIER	LOC111091610	LOC111091610	transcript	XR_005355344.1	pseudogene	-1	n.-1347_-1346insG
chr2	27145166	C	CG	PASS	upstream_gene_variant	MODIFIER	GATA3	GATA3	transcript	XM_038530158.1	protein_coding	-1	c.-2872_-2871insC
chr2	27145166	C	CG	PASS	upstream_gene_variant	MODIFIER	LOC111091610	LOC111091610	transcript	XR_005355343.1	pseudogene	-1	n.-1365_-1364insG
chr2	27145166	C	CG	PASS	downstream_gene_variant	MODIFIER	LOC119871091	LOC119871091	transcript	XR_005355340.1	pseudogene	-1	n.*4051_*4052insG
chr2	27145166	C	CG	PASS	downstream_gene_variant	MODIFIER	LOC119871091	LOC119871091	transcript	XR_005355339.1	pseudogene	-1	n.*4051_*4052insG
chr2	27145166	C	CG	PASS	downstream_gene_variant	MODIFIER	LOC119871091	LOC119871091	transcript	XR_005355341.1	pseudogene	-1	n.*4051_*4052insG
chr2	27145166	C	CG	PASS	intron_variant	MODIFIER	LOC111091610	LOC111091610	transcript	XR_005355342.1	pseudogene	1	n.31+1823_31+1824insG
chr2	35314989	G	A	PASS	synonymous_variant	LOW	LOC106557821	LOC106557821	transcript	XM_038530384.1	protein_coding	1	c.1455G>A	p.Ala485Ala
chr2	51448091	G	T	PASS	intron_variant	MODIFIER	MAST4	MAST4	transcript	XM_038529583.1	protein_coding	1	c.385-26085G>T
chr2	66356983	A	G	PASS	intergenic_region	MODIFIER	ABCC12-LOC119870345	ABCC12-LOC119870345	intergenic_region	ABCC12-LOC119870345		-1	n.66356983A>G
chr3	894989	G	A	PASS	intron_variant	MODIFIER	NREP	NREP	transcript	XR_005356499.1	pseudogene	1	n.15+10968G>A
chr3	3192362	C	T	PASS	intron_variant	MODIFIER	FER	FER	transcript	NM_001003141.1	protein_coding	8	c.924-401G>A
chr3	5118887	AG	A	PASS	intergenic_region	MODIFIER	LOC119871163-LOC102156684	LOC119871163-LOC102156684	intergenic_region	LOC119871163-LOC102156684		-1	n.5118888delG
chr3	5869553	T	C	PASS	intergenic_region	MODIFIER	LOC102156808-LOC111095341	LOC102156808-LOC111095341	intergenic_region	LOC102156808-LOC111095341		-1	n.5869553T>C
chr3	11312583	C	T	PASS	intergenic_region	MODIFIER	LOC119871395-CHD1	LOC119871395-CHD1	intergenic_region	LOC119871395-CHD1		-1	n.11312583C>T
chr3	11796342	T	A	PASS	intergenic_region	MODIFIER	LOC119871074-LOC100687310	LOC119871074-LOC100687310	intergenic_region	LOC119871074-LOC100687310		-1	n.11796342T>A
chr3	12578500	A	G	PASS	intergenic_region	MODIFIER	LOC119870736-RIOK2	LOC119870736-RIOK2	intergenic_region	LOC119870736-RIOK2		-1	n.12578500A>G
chr3	12917594	CCCCCCCGGCTCCTCCCCCGACCCCTCCTCAGGCCCTCCCCTCGGCTTCCCTGGCTCCTCCCCAGG	C	PASS	upstream_gene_variant	MODIFIER	LOC111095125	LOC111095125	transcript	XR_005356639.1	pseudogene	-1	n.-1170_-1106delCCTGGGGAGGAGCCAGGGAAGCCGAGGGGAGGGCCTGAGGAGGGGTCGGGGGAGGAGCCGGGGGG
chr3	12917594	CCCCCCCGGCTCCTCCCCCGACCCCTCCTCAGGCCCTCCCCTCGGCTTCCCTGGCTCCTCCCCAGG	C	PASS	upstream_gene_variant	MODIFIER	LOC111095125	LOC111095125	transcript	XR_005356641.1	pseudogene	-1	n.-1167_-1103delCCTGGGGAGGAGCCAGGGAAGCCGAGGGGAGGGCCTGAGGAGGGGTCGGGGGAGGAGCCGGGGGG
chr3	12917594	CCCCCCCGGCTCCTCCCCCGACCCCTCCTCAGGCCCTCCCCTCGGCTTCCCTGGCTCCTCCCCAGG	C	PASS	upstream_gene_variant	MODIFIER	LOC111095125	LOC111095125	transcript	XR_005356642.1	pseudogene	-1	n.-1163_-1099delCCTGGGGAGGAGCCAGGGAAGCCGAGGGGAGGGCCTGAGGAGGGGTCGGGGGAGGAGCCGGGGGG
chr3	12917594	CCCCCCCGGCTCCTCCCCCGACCCCTCCTCAGGCCCTCCCCTCGGCTTCCCTGGCTCCTCCCCAGG	C	PASS	upstream_gene_variant	MODIFIER	LOC111095125	LOC111095125	transcript	XR_005356640.1	pseudogene	-1	n.-1169_-1105delCCTGGGGAGGAGCCAGGGAAGCCGAGGGGAGGGCCTGAGGAGGGGTCGGGGGAGGAGCCGGGGGG
chr3	12917594	CCCCCCCGGCTCCTCCCCCGACCCCTCCTCAGGCCCTCCCCTCGGCTTCCCTGGCTCCTCCCCAGG	C	PASS	upstream_gene_variant	MODIFIER	LOC111095125	LOC111095125	transcript	XR_005356638.1	pseudogene	-1	n.-1176_-1112delCCTGGGGAGGAGCCAGGGAAGCCGAGGGGAGGGCCTGAGGAGGGGTCGGGGGAGGAGCCGGGGGG
chr3	12917594	CCCCCCCGGCTCCTCCCCCGACCCCTCCTCAGGCCCTCCCCTCGGCTTCCCTGGCTCCTCCCCAGG	C	PASS	upstream_gene_variant	MODIFIER	ERAP1	ERAP1	transcript	XM_038532269.1	protein_coding	-1	c.-980_-916delCCCCCCGGCTCCTCCCCCGACCCCTCCTCAGGCCCTCCCCTCGGCTTCCCTGGCTCCTCCCCAGG
chr3	12917594	CCCCCCCGGCTCCTCCCCCGACCCCTCCTCAGGCCCTCCCCTCGGCTTCCCTGGCTCCTCCCCAGG	C	PASS	intron_variant	MODIFIER	ERAP1	ERAP1	transcript	XM_038532268.1	protein_coding	1	c.-76+975_-75-915delCCCCCCGGCTCCTCCCCCGACCCCTCCTCAGGCCCTCCCCTCGGCTTCCCTGGCTCCTCCCCAGG
chr3	12917594	CCCCCCCGGCTCCTCCCCCGACCCCTCCTCAGGCCCTCCCCTCGGCTTCCCTGGCTCCTCCCCAGG	C	PASS	intron_variant	MODIFIER	ERAP1	ERAP1	transcript	XM_038532270.1	protein_coding	1	c.-109+975_-108-915delCCCCCCGGCTCCTCCCCCGACCCCTCCTCAGGCCCTCCCCTCGGCTTCCCTGGCTCCTCCCCAGG
chr3	13868294	T	C	PASS	intron_variant	MODIFIER	LOC119871108	LOC119871108	transcript	XR_005356671.1	pseudogene	2	n.247-7215T>C
chr3	13868294	T	C	PASS	intron_variant	MODIFIER	RHOBTB3	RHOBTB3	transcript	XM_038532301.1	protein_coding	11	c.1720+2509A>G
chr3	13868294	T	C	PASS	intron_variant	MODIFIER	RHOBTB3	RHOBTB3	transcript	XM_038532302.1	protein_coding	10	c.1624-3121A>G
chr3	14041283	T	TTA	PASS	intron_variant	MODIFIER	LOC106558564	LOC106558564	transcript	XR_005356669.1	pseudogene	2	n.530-6162_530-6161insTA
chr3	14041283	T	TTA	PASS	intron_variant	MODIFIER	ARSK	ARSK	transcript	NM_001048117.1	protein_coding	6	c.1108+2905_1108+2906insTA
chr3	15021957	T	G	PASS	intron_variant	MODIFIER	KIAA0825	KIAA0825	transcript	XM_038532321.1	protein_coding	6	c.1126+4205T>G
chr3	15021957	T	G	PASS	intron_variant	MODIFIER	KIAA0825	KIAA0825	transcript	XM_038532323.1	protein_coding	6	c.1126+4205T>G
chr3	15021957	T	G	PASS	intron_variant	MODIFIER	KIAA0825	KIAA0825	transcript	XM_038532322.1	protein_coding	6	c.1126+4205T>G
chr3	15021957	T	G	PASS	intron_variant	MODIFIER	KIAA0825	KIAA0825	transcript	XM_038532324.1	protein_coding	4	c.1000+4205T>G
chr3	15202178	G	T	PASS	intron_variant	MODIFIER	KIAA0825	KIAA0825	transcript	XM_038532321.1	protein_coding	20	c.3716+92111G>T
chr3	15202178	G	T	PASS	intron_variant	MODIFIER	KIAA0825	KIAA0825	transcript	XM_038532323.1	protein_coding	20	c.3717-12142G>T
chr3	15202178	G	T	PASS	intron_variant	MODIFIER	KIAA0825	KIAA0825	transcript	XM_038532322.1	protein_coding	20	c.3716+92111G>T
chr3	15202178	G	T	PASS	intron_variant	MODIFIER	KIAA0825	KIAA0825	transcript	XM_038532324.1	protein_coding	18	c.3590+92111G>T
chr3	15240831	A	G	PASS	intron_variant	MODIFIER	KIAA0825	KIAA0825	transcript	XM_038532321.1	protein_coding	20	c.3717-53773A>G
chr3	15240831	A	G	PASS	intron_variant	MODIFIER	LOC106558567	LOC106558567	transcript	XR_005356678.1	pseudogene	1	n.182-1730T>C
chr3	15240831	A	G	PASS	intron_variant	MODIFIER	KIAA0825	KIAA0825	transcript	XM_038532322.1	protein_coding	20	c.3717-53773A>G
chr3	15240831	A	G	PASS	intron_variant	MODIFIER	KIAA0825	KIAA0825	transcript	XM_038532324.1	protein_coding	18	c.3591-53773A>G
chr3	15240831	A	G	PASS	intron_variant	MODIFIER	LOC106558567	LOC106558567	transcript	XR_005356679.1	pseudogene	1	n.195-1730T>C
chr3	15280231	C	A	PASS	intron_variant	MODIFIER	KIAA0825	KIAA0825	transcript	XM_038532321.1	protein_coding	20	c.3717-14373C>A
chr3	15280231	C	A	PASS	intron_variant	MODIFIER	LOC106558567	LOC106558567	transcript	XR_005356678.1	pseudogene	1	n.182-41130G>T
chr3	15280231	C	A	PASS	intron_variant	MODIFIER	KIAA0825	KIAA0825	transcript	XM_038532322.1	protein_coding	20	c.3717-14373C>A
chr3	15280231	C	A	PASS	intron_variant	MODIFIER	KIAA0825	KIAA0825	transcript	XM_038532324.1	protein_coding	18	c.3591-14373C>A
chr3	15280231	C	A	PASS	intron_variant	MODIFIER	LOC106558567	LOC106558567	transcript	XR_005356679.1	pseudogene	1	n.195-41130G>T
chr3	15293262	C	T	PASS	intron_variant	MODIFIER	KIAA0825	KIAA0825	transcript	XM_038532321.1	protein_coding	20	c.3717-1342C>T
chr3	15293262	C	T	PASS	intron_variant	MODIFIER	LOC106558567	LOC106558567	transcript	XR_005356678.1	pseudogene	1	n.181+32891G>A
chr3	15293262	C	T	PASS	intron_variant	MODIFIER	KIAA0825	KIAA0825	transcript	XM_038532322.1	protein_coding	20	c.3717-1342C>T
chr3	15293262	C	T	PASS	intron_variant	MODIFIER	KIAA0825	KIAA0825	transcript	XM_038532324.1	protein_coding	18	c.3591-1342C>T
chr3	15293262	C	T	PASS	intron_variant	MODIFIER	LOC106558567	LOC106558567	transcript	XR_005356679.1	pseudogene	1	n.194+32891G>A
chr3	15299504	C	T	PASS	downstream_gene_variant	MODIFIER	KIAA0825	KIAA0825	transcript	XM_038532321.1	protein_coding	-1	c.*4783C>T
chr3	15299504	C	T	PASS	downstream_gene_variant	MODIFIER	KIAA0825	KIAA0825	transcript	XM_038532322.1	protein_coding	-1	c.*4783C>T
chr3	15299504	C	T	PASS	downstream_gene_variant	MODIFIER	KIAA0825	KIAA0825	transcript	XM_038532324.1	protein_coding	-1	c.*4783C>T
chr3	15299504	C	T	PASS	intron_variant	MODIFIER	LOC106558567	LOC106558567	transcript	XR_005356678.1	pseudogene	1	n.181+26649G>A
chr3	15299504	C	T	PASS	intron_variant	MODIFIER	LOC106558567	LOC106558567	transcript	XR_005356679.1	pseudogene	1	n.194+26649G>A
chr3	15312354	T	C	PASS	intron_variant	MODIFIER	LOC106558567	LOC106558567	transcript	XR_005356678.1	pseudogene	1	n.181+13799A>G
chr3	15312354	T	C	PASS	intron_variant	MODIFIER	LOC106558567	LOC106558567	transcript	XR_005356679.1	pseudogene	1	n.194+13799A>G
chr3	15857303	G	A	PASS	intron_variant	MODIFIER	LOC102151182	LOC102151182	transcript	XR_005356683.1	pseudogene	4	n.488+52150G>A
chr3	15857303	G	A	PASS	intron_variant	MODIFIER	LOC102151182	LOC102151182	transcript	XR_005356682.1	pseudogene	5	n.470+52150G>A
chr3	15857303	G	A	PASS	intron_variant	MODIFIER	LOC102151182	LOC102151182	transcript	XR_005356685.1	pseudogene	4	n.573+52150G>A
chr3	15857303	G	A	PASS	intron_variant	MODIFIER	LOC102151182	LOC102151182	transcript	XR_005356687.1	pseudogene	6	n.735+13451G>A
chr3	15857303	G	A	PASS	intron_variant	MODIFIER	LOC102151182	LOC102151182	transcript	XR_005356686.1	pseudogene	5	n.645+13451G>A
chr3	15857303	G	A	PASS	intron_variant	MODIFIER	LOC102151182	LOC102151182	transcript	XR_005356684.1	pseudogene	4	n.465+52150G>A
chr3	16408533	G	A	PASS	intron_variant	MODIFIER	LOC102151391	LOC102151391	transcript	XR_005356690.1	pseudogene	16	n.2247+15510G>A
chr3	16408533	G	A	PASS	intron_variant	MODIFIER	LOC102151391	LOC102151391	transcript	XR_005356691.1	pseudogene	15	n.2193+15510G>A
chr3	16408533	G	A	PASS	intron_variant	MODIFIER	LOC102151391	LOC102151391	transcript	XR_005356688.1	pseudogene	15	n.2154+15510G>A
chr3	16408533	G	A	PASS	intron_variant	MODIFIER	LOC102151391	LOC102151391	transcript	XR_005356692.1	pseudogene	14	n.2076+15510G>A
chr3	16733814	A	G	PASS	intergenic_region	MODIFIER	LOC102151391-LOC111095137	LOC102151391-LOC111095137	intergenic_region	LOC102151391-LOC111095137		-1	n.16733814A>G
chr3	16980892	T	A	VQSRTrancheSNP99.90to100.00	intron_variant	MODIFIER	LOC111095137	LOC111095137	transcript	XR_005356702.1	pseudogene	3	n.177+17444A>T
chr3	17456884	G	A	PASS	intron_variant	MODIFIER	LOC102151569	LOC102151569	transcript	XR_005356708.1	pseudogene	5	n.617-6587C>T
chr3	17788057	A	G	PASS	intron_variant	MODIFIER	LOC102151737	LOC102151737	transcript	XR_005356705.1	pseudogene	2	n.243-16610T>C
chr3	17788057	A	G	PASS	intron_variant	MODIFIER	LOC102151737	LOC102151737	transcript	XR_005356704.1	pseudogene	2	n.243-16610T>C
chr3	18027772	A	T	PASS	intron_variant	MODIFIER	ADGRV1	ADGRV1	transcript	XM_038532347.1	protein_coding	87	c.18439-15006T>A
chr3	18027772	A	T	PASS	intron_variant	MODIFIER	LOC119871125	LOC119871125	transcript	XR_005356732.1	pseudogene	1	n.245-729A>T
chr3	18027772	A	T	PASS	intron_variant	MODIFIER	LOC119871125	LOC119871125	transcript	XR_005356731.1	pseudogene	1	n.240-729A>T
chr3	18441642	G	A	PASS	intron_variant	MODIFIER	ADGRV1	ADGRV1	transcript	XM_038532347.1	protein_coding	21	c.4752+3012C>T
chr3	18759860	C	A	PASS	intergenic_region	MODIFIER	LOC111095143-LOC119871134	LOC111095143-LOC119871134	intergenic_region	LOC111095143-LOC119871134		-1	n.18759860C>A
chr3	19254497	C	T	PASS	intergenic_region	MODIFIER	LOC119871134-LOC119871135	LOC119871134-LOC119871135	intergenic_region	LOC119871134-LOC119871135		-1	n.19254497C>T
chr3	33833879	A	G	VQSRTrancheSNP99.90to100.00	intron_variant	MODIFIER	GABRG3	GABRG3	transcript	XM_038532572.1	protein_coding	3	c.270+58498T>C
chr3	35554943	G	A	PASS	intergenic_region	MODIFIER	LOC100684139-UBE3A	LOC100684139-UBE3A	intergenic_region	LOC100684139-UBE3A		-1	n.35554943G>A
chr3	57812914	AGCTCCACGCCCCCCGCCCCTCCCCCGGCTCCTCCCCCGGCTCCGCCCCGCCACCCCACGGCCCCACCCCCCGGGGCTCCAGGCCCCCCCGGGCCCCCCGGCTCCTCCCCCGGCTCCGCCCCGCCACCCCACGGCCCCCCCCCGGG	A	PASS	upstream_gene_variant	MODIFIER	FAH	FAH	transcript	XM_038533006.1	protein_coding	-1	c.-666_-522del
chr3	57812914	AGCTCCACGCCCCCCGCCCCTCCCCCGGCTCCTCCCCCGGCTCCGCCCCGCCACCCCACGGCCCCACCCCCCGGGGCTCCAGGCCCCCCCGGGCCCCCCGGCTCCTCCCCCGGCTCCGCCCCGCCACCCCACGGCCCCCCCCCGGG	A	PASS	intergenic_region	MODIFIER	FAH-ZFAND6	FAH-ZFAND6	intergenic_region	FAH-ZFAND6		-1	n.57812915_57813059del
chr3	80461676	A	G	PASS	intergenic_region	MODIFIER	LOC111095397-PCDH7	LOC111095397-PCDH7	intergenic_region	LOC111095397-PCDH7		-1	n.80461676A>G
chr3	83670772	T	G	PASS	intergenic_region	MODIFIER	LOC119871329-LOC111095304	LOC119871329-LOC111095304	intergenic_region	LOC119871329-LOC111095304		-1	n.83670772T>G
chr3	83670804	C	A	PASS	intergenic_region	MODIFIER	LOC119871329-LOC111095304	LOC119871329-LOC111095304	intergenic_region	LOC119871329-LOC111095304		-1	n.83670804C>A
chr4	7219489	G	A	PASS	intergenic_region	MODIFIER	LOC119871610-LOC111095435	LOC119871610-LOC111095435	intergenic_region	LOC119871610-LOC111095435		-1	n.7219489G>A
chr4	7664650	T	A	PASS	intergenic_region	MODIFIER	SIPA1L2-LOC119876186	SIPA1L2-LOC119876186	intergenic_region	SIPA1L2-LOC119876186		-1	n.7664650T>A
chr4	18445133	C	CG	PASS	intron_variant	MODIFIER	CTNNA3	CTNNA3	transcript	XM_038534067.1	protein_coding	12	c.1733-40039_1733-40038insC
chr4	18445133	C	CG	PASS	intron_variant	MODIFIER	CTNNA3	CTNNA3	transcript	XM_038534069.1	protein_coding	11	c.1733-40039_1733-40038insC
chr4	18445133	C	CG	PASS	intron_variant	MODIFIER	CTNNA3	CTNNA3	transcript	XM_038534068.1	protein_coding	12	c.1733-40039_1733-40038insC
chr4	18445133	C	CG	PASS	intron_variant	MODIFIER	CTNNA3	CTNNA3	transcript	XM_038534070.1	protein_coding	12	c.1733-40039_1733-40038insC
chr4	18445133	C	CG	PASS	intron_variant	MODIFIER	CTNNA3	CTNNA3	transcript	XM_038534071.1	protein_coding	12	c.1733-40039_1733-40038insC
chr4	57932552	A	T	PASS	intron_variant	MODIFIER	LOC111095583	LOC111095583	transcript	XR_005358396.1	pseudogene	1	n.456-28751T>A
chr4	57932552	A	T	PASS	intron_variant	MODIFIER	LOC111095583	LOC111095583	transcript	XR_005358397.1	pseudogene	2	n.241-28751T>A
chr4	83426363	A	AAGAC	PASS	intron_variant	MODIFIER	CDH12	CDH12	transcript	XM_038535416.1	protein_coding	1	c.-267+162620_-267+162621insAGAC
chr4	83426363	A	AAGAC	PASS	intron_variant	MODIFIER	CDH12	CDH12	transcript	XM_038535417.1	protein_coding	1	c.-399+162620_-399+162621insAGAC
chr5	19639203	A	T	PASS	intergenic_region	MODIFIER	TMPRSS5-LOC111095829	TMPRSS5-LOC111095829	intergenic_region	TMPRSS5-LOC111095829		-1	n.19639203A>T
chr5	19699199	C	T	PASS	intergenic_region	MODIFIER	TMPRSS5-LOC111095829	TMPRSS5-LOC111095829	intergenic_region	TMPRSS5-LOC111095829		-1	n.19699199C>T
chr5	19958389	A	T	PASS	intron_variant	MODIFIER	NCAM1	NCAM1	transcript	NM_001308483.1	protein_coding	14	c.1822+9255T>A
chr5	19958389	A	T	PASS	intron_variant	MODIFIER	NCAM1	NCAM1	transcript	NM_001308484.1	protein_coding	13	c.1792+9255T>A
chr5	19958389	A	T	PASS	intron_variant	MODIFIER	NCAM1	NCAM1	transcript	NM_001010950.2	protein_coding	13	c.1792+9255T>A
chr5	20000167	G	C	PASS	intron_variant	MODIFIER	NCAM1	NCAM1	transcript	NM_001308483.1	protein_coding	1	c.53-6629C>G
chr5	20000167	G	C	PASS	intron_variant	MODIFIER	NCAM1	NCAM1	transcript	NM_001308484.1	protein_coding	1	c.53-6629C>G
chr5	20000167	G	C	PASS	intron_variant	MODIFIER	NCAM1	NCAM1	transcript	NM_001010950.2	protein_coding	1	c.53-6629C>G
chr5	20173642	G	T	PASS	intron_variant	MODIFIER	NCAM1	NCAM1	transcript	NM_001308483.1	protein_coding	1	c.52+49971C>A
chr5	20173642	G	T	PASS	intron_variant	MODIFIER	NCAM1	NCAM1	transcript	NM_001308484.1	protein_coding	1	c.52+49971C>A
chr5	20173642	G	T	PASS	intron_variant	MODIFIER	NCAM1	NCAM1	transcript	NM_001010950.2	protein_coding	1	c.52+49971C>A
chr5	20819086	A	T	PASS	intergenic_region	MODIFIER	LOC119871815-LOC111095837	LOC119871815-LOC111095837	intergenic_region	LOC119871815-LOC111095837		-1	n.20819086A>T
chr5	21499487	T	C	PASS	intron_variant	MODIFIER	SIK2	SIK2	transcript	XM_038536203.1	protein_coding	1	c.136-4415A>G
chr5	21499487	T	C	PASS	intron_variant	MODIFIER	SIK2	SIK2	transcript	XM_038536204.1	protein_coding	1	c.-75-4415A>G
chr5	43247188	C	A	PASS	intergenic_region	MODIFIER	LOC119876323-LOC119876298	LOC119876323-LOC119876298	intergenic_region	LOC119876323-LOC119876298		-1	n.43247188C>A
chr5	68311087	G	A	PASS	upstream_gene_variant	MODIFIER	USP10	USP10	transcript	XM_038538136.1	protein_coding	-1	c.-4572C>T
chr5	68311087	G	A	PASS	intergenic_region	MODIFIER	USP10-KLHL36	USP10-KLHL36	intergenic_region	USP10-KLHL36		-1	n.68311087G>A
chr5	74036119	CAAGATAAATAGCTTCGGGATCCCTGGGTGGCGCAGCGGTTTGGCGCCTGCCTTTGGCCCGGGGCGCGATCCTGGAGACCCGGGATCGAATCCCACATTAGGCTCCCGGTGCATGGAGCCTGTTTCTCCCTCTGCCTGTGTCTCTGCCTCTCTCGCTCTCTCTGTGTGACTATCATAAATAAATTTAAAAAAAATTAAAAAAAA	C	PASS	intron_variant	MODIFIER	VAT1L	VAT1L	transcript	XM_038538248.1	protein_coding	1	c.230+7024_230+7226del
chr5	83282270	C	G	PASS	upstream_gene_variant	MODIFIER	CMTM2	CMTM2	transcript	XM_038538773.1	protein_coding	-1	c.-393G>C
chr5	83282270	C	G	PASS	upstream_gene_variant	MODIFIER	CMTM2	CMTM2	transcript	XM_038538774.1	protein_coding	-1	c.-393G>C
chr5	83282270	C	G	PASS	upstream_gene_variant	MODIFIER	CMTM2	CMTM2	transcript	XM_038538775.1	protein_coding	-1	c.-393G>C
chr5	83282270	C	G	PASS	downstream_gene_variant	MODIFIER	CMTM1	CMTM1	transcript	NM_001252345.1	protein_coding	-1	c.*239G>C
chr5	83282270	C	G	PASS	intergenic_region	MODIFIER	CMTM2-CMTM1	CMTM2-CMTM1	intergenic_region	CMTM2-CMTM1		-1	n.83282270C>G
chr6	70844800	C	T	PASS	intron_variant	MODIFIER	ST6GALNAC3	ST6GALNAC3	transcript	XM_038541636.1	protein_coding	2	c.213+29869G>A
chr6	70844800	C	T	PASS	intron_variant	MODIFIER	ST6GALNAC3	ST6GALNAC3	transcript	XM_038541637.1	protein_coding	2	c.201+29869G>A
chr6	70844800	C	T	PASS	intron_variant	MODIFIER	ST6GALNAC3	ST6GALNAC3	transcript	XM_038541639.1	protein_coding	2	c.213+29869G>A
chr6	70844800	C	T	PASS	intron_variant	MODIFIER	ST6GALNAC3	ST6GALNAC3	transcript	XM_038541638.1	protein_coding	2	c.213+29869G>A
chr6	70844800	C	T	PASS	intron_variant	MODIFIER	ST6GALNAC3	ST6GALNAC3	transcript	XM_038541640.1	protein_coding	2	c.213+29869G>A
chr6	70912849	G	A	PASS	intron_variant	MODIFIER	ST6GALNAC3	ST6GALNAC3	transcript	XM_038541636.1	protein_coding	1	c.19-37986C>T
chr6	70912849	G	A	PASS	intron_variant	MODIFIER	ST6GALNAC3	ST6GALNAC3	transcript	XM_038541637.1	protein_coding	1	c.7-37986C>T
chr6	70912849	G	A	PASS	intron_variant	MODIFIER	ST6GALNAC3	ST6GALNAC3	transcript	XM_038541639.1	protein_coding	1	c.19-37986C>T
chr6	70912849	G	A	PASS	intron_variant	MODIFIER	ST6GALNAC3	ST6GALNAC3	transcript	XM_038541638.1	protein_coding	1	c.19-37986C>T
chr6	70912849	G	A	PASS	intron_variant	MODIFIER	ST6GALNAC3	ST6GALNAC3	transcript	XM_038541640.1	protein_coding	1	c.19-37986C>T
chr6	71807274	CTA	C	PASS	intron_variant	MODIFIER	SLC44A5	SLC44A5	transcript	XM_038541646.1	protein_coding	22	c.2056+2066_2056+2067delTA
chr6	71807274	CTA	C	PASS	intron_variant	MODIFIER	SLC44A5	SLC44A5	transcript	XM_038541647.1	protein_coding	22	c.2056+2066_2056+2067delTA
chr6	71807274	CTA	C	PASS	intron_variant	MODIFIER	SLC44A5	SLC44A5	transcript	XM_038541649.1	protein_coding	23	c.2050+2066_2050+2067delTA
chr6	71807274	CTA	C	PASS	intron_variant	MODIFIER	SLC44A5	SLC44A5	transcript	XM_038541652.1	protein_coding	22	c.2011+2066_2011+2067delTA
chr6	71807274	CTA	C	PASS	intron_variant	MODIFIER	SLC44A5	SLC44A5	transcript	XR_005361388.1	pseudogene	23	n.2254+2066_2254+2067delTA
chr6	71807274	CTA	C	PASS	intron_variant	MODIFIER	SLC44A5	SLC44A5	transcript	XM_038541648.1	protein_coding	22	c.2056+2066_2056+2067delTA
chr6	71807274	CTA	C	PASS	intron_variant	MODIFIER	SLC44A5	SLC44A5	transcript	XM_038541650.1	protein_coding	23	c.2050+2066_2050+2067delTA
chr6	71807274	CTA	C	PASS	intron_variant	MODIFIER	SLC44A5	SLC44A5	transcript	XM_038541651.1	protein_coding	22	c.2011+2066_2011+2067delTA
chr6	71961344	C	T	PASS	intergenic_region	MODIFIER	LHX8-LOC100687711	LHX8-LOC100687711	intergenic_region	LHX8-LOC100687711		-1	n.71961344C>T
chr6	72354318	C	T	PASS	intergenic_region	MODIFIER	ERICH3-LOC119872289	ERICH3-LOC119872289	intergenic_region	ERICH3-LOC119872289		-1	n.72354318C>T
chr6	72856786	T	G	PASS	intron_variant	MODIFIER	LOC102155529	LOC102155529	transcript	XR_005360474.1	pseudogene	2	n.395+650T>G
chr6	72990291	T	G	VQSRTrancheSNP99.90to100.00	intergenic_region	MODIFIER	LOC102155529-LOC119872373	LOC102155529-LOC119872373	intergenic_region	LOC102155529-LOC119872373		-1	n.72990291T>G
chr6	74445287	C	T	PASS	intron_variant	MODIFIER	NEGR1	NEGR1	transcript	XM_038541659.1	protein_coding	1	c.176+86804C>T
chr6	74445287	C	T	PASS	intron_variant	MODIFIER	LOC111096455	LOC111096455	transcript	XR_005361406.1	pseudogene	2	n.853-9146C>T
chr6	74570119	A	G	PASS	intron_variant	MODIFIER	NEGR1	NEGR1	transcript	XM_038541659.1	protein_coding	1	c.177-127990A>G
chr6	75099550	A	T	PASS	intron_variant	MODIFIER	NEGR1	NEGR1	transcript	XM_038541659.1	protein_coding	6	c.941-68831A>T
chr6	75230335	A	T	PASS	intergenic_region	MODIFIER	LOC119876346-LOC102155681	LOC119876346-LOC102155681	intergenic_region	LOC119876346-LOC102155681		-1	n.75230335A>T
chr6	76613736	T	C	PASS	upstream_gene_variant	MODIFIER	LRRC7	LRRC7	transcript	XM_038541682.1	protein_coding	-1	c.-921A>G
chr6	76613736	T	C	PASS	upstream_gene_variant	MODIFIER	LRRC7	LRRC7	transcript	XM_038541684.1	protein_coding	-1	c.-921A>G
chr6	76613736	T	C	PASS	upstream_gene_variant	MODIFIER	LRRC7	LRRC7	transcript	XM_038541686.1	protein_coding	-1	c.-921A>G
chr6	76613736	T	C	PASS	upstream_gene_variant	MODIFIER	LRRC7	LRRC7	transcript	XM_038541687.1	protein_coding	-1	c.-921A>G
chr6	76613736	T	C	PASS	upstream_gene_variant	MODIFIER	LRRC7	LRRC7	transcript	XM_038541685.1	protein_coding	-1	c.-921A>G
chr6	76613736	T	C	PASS	upstream_gene_variant	MODIFIER	LRRC7	LRRC7	transcript	XR_005361438.1	pseudogene	-1	n.-816A>G
chr6	76613736	T	C	PASS	upstream_gene_variant	MODIFIER	LRRC7	LRRC7	transcript	XM_038541688.1	protein_coding	-1	c.-921A>G
chr6	76613736	T	C	PASS	intergenic_region	MODIFIER	LRRC7-LOC111096540	LRRC7-LOC111096540	intergenic_region	LRRC7-LOC111096540		-1	n.76613736T>C
chr6	77053332	G	A	PASS	intergenic_region	MODIFIER	LOC106558929-DEPDC1	LOC106558929-DEPDC1	intergenic_region	LOC106558929-DEPDC1		-1	n.77053332G>A
chr6	77198142	A	G	PASS	intergenic_region	MODIFIER	LOC106558929-DEPDC1	LOC106558929-DEPDC1	intergenic_region	LOC106558929-DEPDC1		-1	n.77198142A>G
chr6	77364183	TCC	T	PASS	intergenic_region	MODIFIER	LOC106558929-DEPDC1	LOC106558929-DEPDC1	intergenic_region	LOC106558929-DEPDC1		-1	n.77364184_77364185delCC
chr6	77389060	T	C	PASS	intron_variant	MODIFIER	DEPDC1	DEPDC1	transcript	XM_038541691.1	protein_coding	6	c.769+122T>C
chr6	77389060	T	C	PASS	intron_variant	MODIFIER	DEPDC1	DEPDC1	transcript	XM_038541694.1	protein_coding	6	c.769+122T>C
chr6	77389060	T	C	PASS	intron_variant	MODIFIER	DEPDC1	DEPDC1	transcript	XM_038541695.1	protein_coding	6	c.769+122T>C
chr6	77389060	T	C	PASS	intron_variant	MODIFIER	DEPDC1	DEPDC1	transcript	XM_038541693.1	protein_coding	6	c.769+122T>C
chr6	77389060	T	C	PASS	intron_variant	MODIFIER	DEPDC1	DEPDC1	transcript	XM_038541692.1	protein_coding	6	c.769+122T>C
chr6	77491624	G	A	PASS	intergenic_region	MODIFIER	RPE65-LOC100688929	RPE65-LOC100688929	intergenic_region	RPE65-LOC100688929		-1	n.77491624G>A
chr6	77491820	C	T	PASS	intergenic_region	MODIFIER	RPE65-LOC100688929	RPE65-LOC100688929	intergenic_region	RPE65-LOC100688929		-1	n.77491820C>T
chr7	27030216	A	G	PASS	intergenic_region	MODIFIER	DNM3-EEF1AKNMT	DNM3-EEF1AKNMT	intergenic_region	DNM3-EEF1AKNMT		-1	n.27030216A>G
chr7	66340358	G	C	PASS	intron_variant	MODIFIER	MIB1	MIB1	transcript	XM_038543674.1	protein_coding	2	c.402-301C>G
chr7	71630431	CTT	C	PASS	downstream_gene_variant	MODIFIER	AKAIN1	AKAIN1	transcript	XM_038543747.1	protein_coding	-1	c.*4352_*4353delAA
chr7	71630431	CTT	C	PASS	downstream_gene_variant	MODIFIER	AKAIN1	AKAIN1	transcript	XM_038543751.1	protein_coding	-1	c.*4352_*4353delAA
chr7	71630431	CTT	C	PASS	downstream_gene_variant	MODIFIER	AKAIN1	AKAIN1	transcript	XM_038543748.1	protein_coding	-1	c.*4352_*4353delAA
chr7	71630431	CTT	C	PASS	downstream_gene_variant	MODIFIER	AKAIN1	AKAIN1	transcript	XM_038543749.1	protein_coding	-1	c.*4352_*4353delAA
chr7	71630431	CTT	C	PASS	downstream_gene_variant	MODIFIER	AKAIN1	AKAIN1	transcript	XR_005362612.1	pseudogene	-1	n.*4425_*4426delAA
chr7	71630431	CTT	C	PASS	downstream_gene_variant	MODIFIER	AKAIN1	AKAIN1	transcript	XR_005362614.1	pseudogene	-1	n.*4425_*4426delAA
chr7	71630431	CTT	C	PASS	intergenic_region	MODIFIER	LOC119872718-AKAIN1	LOC119872718-AKAIN1	intergenic_region	LOC119872718-AKAIN1		-1	n.71630432_71630433delTT
chr8	21268290	A	G	PASS	intergenic_region	MODIFIER	LOC100684027-LOC119872988	LOC100684027-LOC119872988	intergenic_region	LOC100684027-LOC119872988		-1	n.21268290A>G
chr8	44443411	T	G	PASS	downstream_gene_variant	MODIFIER	LOC476070	LOC476070	transcript	XM_038545097.1	protein_coding	-1	c.*821T>G
chr8	44443411	T	G	PASS	intergenic_region	MODIFIER	LOC476070-LOC119872999	LOC476070-LOC119872999	intergenic_region	LOC476070-LOC119872999		-1	n.44443411T>G
chr10	346438	C	T	PASS	intron_variant	MODIFIER	LOC100685665	LOC100685665	transcript	XM_038549557.1	protein_coding	3	c.1765-27577G>A
chr10	346492	T	A	PASS	intron_variant	MODIFIER	LOC100685665	LOC100685665	transcript	XM_038549557.1	protein_coding	3	c.1765-27631A>T
chr10	17202683	T	G	PASS	upstream_gene_variant	MODIFIER	OR6C87	OR6C87	transcript	NM_001388942.1	protein_coding	-1	c.-1906A>C
chr10	17202683	T	G	PASS	intergenic_region	MODIFIER	OR6C87-LOC119873563	OR6C87-LOC119873563	intergenic_region	OR6C87-LOC119873563		-1	n.17202683T>G
chr10	24264862	G	A	PASS	intron_variant	MODIFIER	NAGA	NAGA	transcript	XM_038550350.1	protein_coding	6	c.598-207G>A
chr10	24264862	G	A	PASS	intron_variant	MODIFIER	NAGA	NAGA	transcript	XM_038550353.1	protein_coding	8	c.598-207G>A
chr10	24264862	G	A	PASS	intron_variant	MODIFIER	NAGA	NAGA	transcript	XM_038550351.1	protein_coding	6	c.598-207G>A
chr10	24320604	A	T	PASS	intron_variant	MODIFIER	WBP2NL	WBP2NL	transcript	XM_038550367.1	protein_coding	1	c.62+4610T>A
chr10	24320604	A	T	PASS	intron_variant	MODIFIER	WBP2NL	WBP2NL	transcript	XM_038550370.1	protein_coding	1	c.62+4610T>A
chr10	24320604	A	T	PASS	intron_variant	MODIFIER	WBP2NL	WBP2NL	transcript	XM_038550371.1	protein_coding	1	c.62+4610T>A
chr10	24320604	A	T	PASS	intron_variant	MODIFIER	WBP2NL	WBP2NL	transcript	XM_038550373.1	protein_coding	1	c.62+4610T>A
chr10	24320604	A	T	PASS	intron_variant	MODIFIER	WBP2NL	WBP2NL	transcript	XM_038550369.1	protein_coding	1	c.62+4610T>A
chr10	24320604	A	T	PASS	intron_variant	MODIFIER	WBP2NL	WBP2NL	transcript	XM_038550368.1	protein_coding	1	c.62+4610T>A
chr10	24931758	G	A	PASS	intron_variant	MODIFIER	RANGAP1	RANGAP1	transcript	XM_038550436.1	protein_coding	8	c.1012-109G>A
chr10	24931758	G	A	PASS	intron_variant	MODIFIER	RANGAP1	RANGAP1	transcript	XM_038550437.1	protein_coding	8	c.889-109G>A
chr10	24931758	G	A	PASS	intron_variant	MODIFIER	RANGAP1	RANGAP1	transcript	XM_038550438.1	protein_coding	8	c.889-109G>A
chr10	26622921	C	T	PASS	upstream_gene_variant	MODIFIER	TAB1	TAB1	transcript	XM_038550518.1	protein_coding	-1	c.-4278G>A
chr10	26622921	C	T	PASS	upstream_gene_variant	MODIFIER	TAB1	TAB1	transcript	XM_038550519.1	protein_coding	-1	c.-4513G>A
chr10	26622921	C	T	PASS	upstream_gene_variant	MODIFIER	TAB1	TAB1	transcript	XM_038550520.1	protein_coding	-1	c.-4447G>A
chr10	26622921	C	T	PASS	intergenic_region	MODIFIER	TAB1-LOC119873795	TAB1-LOC119873795	intergenic_region	TAB1-LOC119873795		-1	n.26622921C>T
chr10	26833986	C	T	PASS	upstream_gene_variant	MODIFIER	CBX7	CBX7	transcript	XM_038550531.1	protein_coding	-1	c.-2719C>T
chr10	26833986	C	T	PASS	upstream_gene_variant	MODIFIER	CBX7	CBX7	transcript	XM_038550533.1	protein_coding	-1	c.-2719C>T
chr10	26833986	C	T	PASS	upstream_gene_variant	MODIFIER	CBX7	CBX7	transcript	XM_038550532.1	protein_coding	-1	c.-3920C>T
chr10	26833986	C	T	PASS	upstream_gene_variant	MODIFIER	CBX7	CBX7	transcript	XM_038550534.1	protein_coding	-1	c.-3920C>T
chr10	26833986	C	T	PASS	upstream_gene_variant	MODIFIER	CBX7	CBX7	transcript	XM_038550535.1	protein_coding	-1	c.-3920C>T
chr10	26833986	C	T	PASS	intergenic_region	MODIFIER	LOC102152215-CBX7	LOC102152215-CBX7	intergenic_region	LOC102152215-CBX7		-1	n.26833986C>T
chr10	27238574	T	C	PASS	intron_variant	MODIFIER	DMC1	DMC1	transcript	XM_038550583.1	protein_coding	5	c.327-1538T>C
chr10	27238574	T	C	PASS	intron_variant	MODIFIER	DMC1	DMC1	transcript	XM_038550584.1	protein_coding	5	c.327-1538T>C
chr10	27238574	T	C	PASS	intron_variant	MODIFIER	DMC1	DMC1	transcript	XM_038550585.1	protein_coding	5	c.327-1538T>C
chr10	27238574	T	C	PASS	intron_variant	MODIFIER	DMC1	DMC1	transcript	XM_038550586.1	protein_coding	5	c.327-1538T>C
chr10	28357452	G	C	PASS	intergenic_region	MODIFIER	C1QTNF6-LOC119873634	C1QTNF6-LOC119873634	intergenic_region	C1QTNF6-LOC119873634		-1	n.28357452G>C
chr10	28379926	C	A	PASS	intron_variant	MODIFIER	IL2RB	IL2RB	transcript	NM_001286851.1	protein_coding	6	c.543+126C>A
chr10	28379926	C	A	PASS	intron_variant	MODIFIER	LOC119873634	LOC119873634	transcript	XR_005365627.1	pseudogene	2	n.327+232G>T
chr10	28379926	C	A	PASS	intron_variant	MODIFIER	LOC119873634	LOC119873634	transcript	XR_005365629.1	pseudogene	2	n.327+232G>T
chr10	28379926	C	A	PASS	intron_variant	MODIFIER	IL2RB	IL2RB	transcript	NM_001286850.1	protein_coding	6	c.540+126C>A
chr10	28379926	C	A	PASS	intron_variant	MODIFIER	LOC119873634	LOC119873634	transcript	XR_005365628.1	pseudogene	2	n.307+232G>T
chr10	28379927	C	T	PASS	intron_variant	MODIFIER	IL2RB	IL2RB	transcript	NM_001286851.1	protein_coding	6	c.543+127C>T
chr10	28379927	C	T	PASS	intron_variant	MODIFIER	LOC119873634	LOC119873634	transcript	XR_005365627.1	pseudogene	2	n.327+231G>A
chr10	28379927	C	T	PASS	intron_variant	MODIFIER	LOC119873634	LOC119873634	transcript	XR_005365629.1	pseudogene	2	n.327+231G>A
chr10	28379927	C	T	PASS	intron_variant	MODIFIER	IL2RB	IL2RB	transcript	NM_001286850.1	protein_coding	6	c.540+127C>T
chr10	28379927	C	T	PASS	intron_variant	MODIFIER	LOC119873634	LOC119873634	transcript	XR_005365628.1	pseudogene	2	n.307+231G>A
chr10	28520888	G	A	PASS	intergenic_region	MODIFIER	TEX33-CSF2RB	TEX33-CSF2RB	intergenic_region	TEX33-CSF2RB		-1	n.28520888G>A
chr10	28564379	T	C	PASS	intron_variant	MODIFIER	CSF2RB	CSF2RB	transcript	XM_038550672.1	protein_coding	1	c.-162-2592A>G
chr10	28582276	TTTTG	T	PASS	intergenic_region	MODIFIER	CSF2RB-NCF4	CSF2RB-NCF4	intergenic_region	CSF2RB-NCF4		-1	n.28582277_28582280delTTTG
chr10	28606501	G	T	PASS	intron_variant	MODIFIER	NCF4	NCF4	transcript	XM_038550673.1	protein_coding	4	c.342+1090C>A
chr10	28606501	G	T	PASS	intron_variant	MODIFIER	NCF4	NCF4	transcript	XM_038550674.1	protein_coding	5	c.324+1090C>A
chr10	28644891	T	G	PASS	intron_variant	MODIFIER	NCF4	NCF4	transcript	XM_038550674.1	protein_coding	1	c.-101-12919A>C
chr10	28653208	A	T	PASS	upstream_gene_variant	MODIFIER	PVALB	PVALB	transcript	XM_038550676.1	protein_coding	-1	c.-3554A>T
chr10	28653208	A	T	PASS	upstream_gene_variant	MODIFIER	PVALB	PVALB	transcript	XM_038550680.1	protein_coding	-1	c.-3554A>T
chr10	28653208	A	T	PASS	upstream_gene_variant	MODIFIER	PVALB	PVALB	transcript	XM_038550678.1	protein_coding	-1	c.-4746A>T
chr10	28653208	A	T	PASS	intron_variant	MODIFIER	NCF4	NCF4	transcript	XM_038550674.1	protein_coding	1	c.-102+19160T>A
chr10	28692981	A	G	PASS	intron_variant	MODIFIER	IFT27	IFT27	transcript	XM_038550681.1	protein_coding	1	c.34+3106A>G
chr10	28692981	A	G	PASS	intron_variant	MODIFIER	IFT27	IFT27	transcript	XM_038550682.1	protein_coding	1	c.34+3106A>G
chr10	28927460	T	C	PASS	downstream_gene_variant	MODIFIER	FOXRED2	FOXRED2	transcript	XM_038550686.1	protein_coding	-1	c.*5168T>C
chr10	28927460	T	C	PASS	intergenic_region	MODIFIER	FOXRED2-LOC111097833	FOXRED2-LOC111097833	intergenic_region	FOXRED2-LOC111097833		-1	n.28927460T>C
chr10	28992739	TCA	T	PASS	intergenic_region	MODIFIER	LOC111097834-LOC100683684	LOC111097834-LOC100683684	intergenic_region	LOC111097834-LOC100683684		-1	n.28992740_28992741delCA
chr10	29038740	C	T	PASS	intron_variant	MODIFIER	MYH9	MYH9	transcript	NM_001110767.1	protein_coding	1	c.-20+7569C>T
chr10	29240633	C	T	PASS	intron_variant	MODIFIER	RBFOX2	RBFOX2	transcript	XM_038550702.1	protein_coding	1	c.189+19798C>T
chr10	29240633	C	T	PASS	intron_variant	MODIFIER	RBFOX2	RBFOX2	transcript	XM_038550715.1	protein_coding	1	c.189+19798C>T
chr10	29240633	C	T	PASS	intron_variant	MODIFIER	RBFOX2	RBFOX2	transcript	XM_038550716.1	protein_coding	1	c.189+19798C>T
chr10	29240633	C	T	PASS	intron_variant	MODIFIER	RBFOX2	RBFOX2	transcript	XR_005365632.1	pseudogene	1	n.216+19798C>T
chr10	29240633	C	T	PASS	intron_variant	MODIFIER	RBFOX2	RBFOX2	transcript	XM_038550703.1	protein_coding	1	c.189+19798C>T
chr10	29240633	C	T	PASS	intron_variant	MODIFIER	RBFOX2	RBFOX2	transcript	XM_038550704.1	protein_coding	1	c.189+19798C>T
chr10	29240633	C	T	PASS	intron_variant	MODIFIER	RBFOX2	RBFOX2	transcript	XM_038550705.1	protein_coding	1	c.189+19798C>T
chr10	29240633	C	T	PASS	intron_variant	MODIFIER	RBFOX2	RBFOX2	transcript	XM_038550706.1	protein_coding	1	c.189+19798C>T
chr10	29240633	C	T	PASS	intron_variant	MODIFIER	RBFOX2	RBFOX2	transcript	XM_038550707.1	protein_coding	1	c.189+19798C>T
chr10	29240633	C	T	PASS	intron_variant	MODIFIER	RBFOX2	RBFOX2	transcript	XM_038550708.1	protein_coding	1	c.189+19798C>T
chr10	29240633	C	T	PASS	intron_variant	MODIFIER	RBFOX2	RBFOX2	transcript	XM_038550709.1	protein_coding	1	c.189+19798C>T
chr10	29357261	G	A	PASS	intron_variant	MODIFIER	RBFOX2	RBFOX2	transcript	XM_038550702.1	protein_coding	2	c.240+47529G>A
chr10	29357261	G	A	PASS	intron_variant	MODIFIER	RBFOX2	RBFOX2	transcript	XM_038550715.1	protein_coding	2	c.240+47529G>A
chr10	29357261	G	A	PASS	intron_variant	MODIFIER	RBFOX2	RBFOX2	transcript	XM_038550716.1	protein_coding	2	c.240+47529G>A
chr10	29357261	G	A	PASS	intron_variant	MODIFIER	RBFOX2	RBFOX2	transcript	XR_005365632.1	pseudogene	2	n.267+47529G>A
chr10	29357261	G	A	PASS	intron_variant	MODIFIER	RBFOX2	RBFOX2	transcript	XM_038550703.1	protein_coding	2	c.240+47529G>A
chr10	29357261	G	A	PASS	intron_variant	MODIFIER	RBFOX2	RBFOX2	transcript	XM_038550704.1	protein_coding	2	c.240+47529G>A
chr10	29357261	G	A	PASS	intron_variant	MODIFIER	RBFOX2	RBFOX2	transcript	XM_038550705.1	protein_coding	2	c.240+47529G>A
chr10	29357261	G	A	PASS	intron_variant	MODIFIER	RBFOX2	RBFOX2	transcript	XM_038550706.1	protein_coding	2	c.240+47529G>A
chr10	29357261	G	A	PASS	intron_variant	MODIFIER	RBFOX2	RBFOX2	transcript	XM_038550707.1	protein_coding	2	c.240+47529G>A
chr10	29357261	G	A	PASS	intron_variant	MODIFIER	RBFOX2	RBFOX2	transcript	XM_038550708.1	protein_coding	2	c.240+47529G>A
chr10	29357261	G	A	PASS	intron_variant	MODIFIER	RBFOX2	RBFOX2	transcript	XM_038550709.1	protein_coding	2	c.240+47529G>A
chr10	29357261	G	A	PASS	intron_variant	MODIFIER	RBFOX2	RBFOX2	transcript	XM_038550710.1	protein_coding	2	c.93+47529G>A
chr10	29357261	G	A	PASS	intron_variant	MODIFIER	RBFOX2	RBFOX2	transcript	XM_038550714.1	protein_coding	1	c.15+10014G>A
chr10	29483150	GC	G	PASS	downstream_gene_variant	MODIFIER	RBFOX2	RBFOX2	transcript	XM_038550716.1	protein_coding	-1	c.*5837delC
chr10	29483150	GC	G	PASS	intron_variant	MODIFIER	RBFOX2	RBFOX2	transcript	XM_038550702.1	protein_coding	11	c.1150-1699delC
chr10	29483150	GC	G	PASS	intron_variant	MODIFIER	RBFOX2	RBFOX2	transcript	XR_005365632.1	pseudogene	12	n.1219+433delC
chr10	29483150	GC	G	PASS	intron_variant	MODIFIER	RBFOX2	RBFOX2	transcript	XM_038550703.1	protein_coding	11	c.1138-1699delC
chr10	29483150	GC	G	PASS	intron_variant	MODIFIER	RBFOX2	RBFOX2	transcript	XM_038550704.1	protein_coding	11	c.1152+433delC
chr10	29483150	GC	G	PASS	intron_variant	MODIFIER	RBFOX2	RBFOX2	transcript	XM_038550705.1	protein_coding	11	c.1149+3416delC
chr10	29483150	GC	G	PASS	intron_variant	MODIFIER	RBFOX2	RBFOX2	transcript	XM_038550706.1	protein_coding	11	c.1140+433delC
chr10	29483150	GC	G	PASS	intron_variant	MODIFIER	RBFOX2	RBFOX2	transcript	XM_038550707.1	protein_coding	11	c.1137+3416delC
chr10	29483150	GC	G	PASS	intron_variant	MODIFIER	RBFOX2	RBFOX2	transcript	XM_038550708.1	protein_coding	10	c.1110-5336delC
chr10	29483150	GC	G	PASS	intron_variant	MODIFIER	RBFOX2	RBFOX2	transcript	XM_038550709.1	protein_coding	10	c.1098-5336delC
chr10	29483150	GC	G	PASS	intron_variant	MODIFIER	RBFOX2	RBFOX2	transcript	XM_038550710.1	protein_coding	11	c.1003-1699delC
chr10	29483150	GC	G	PASS	intron_variant	MODIFIER	RBFOX2	RBFOX2	transcript	XM_038550714.1	protein_coding	10	c.925-1699delC
chr10	29483150	GC	G	PASS	intron_variant	MODIFIER	RBFOX2	RBFOX2	transcript	XM_038550711.1	protein_coding	10	c.955-1699delC
chr10	29483150	GC	G	PASS	intron_variant	MODIFIER	RBFOX2	RBFOX2	transcript	XM_038550712.1	protein_coding	10	c.937-1699delC
chr10	30139057	G	A	PASS	intergenic_region	MODIFIER	LOC111097835-LOC102153408	LOC111097835-LOC102153408	intergenic_region	LOC111097835-LOC102153408		-1	n.30139057G>A
chr10	30882510	AT	A	PASS	upstream_gene_variant	MODIFIER	LARGE1	LARGE1	transcript	XM_038550745.1	protein_coding	-1	c.-4914delT
chr10	30882510	AT	A	PASS	intergenic_region	MODIFIER	LOC111097836-LARGE1	LOC111097836-LARGE1	intergenic_region	LOC111097836-LARGE1		-1	n.30882511delT
chr10	32582306	A	G	PASS	intergenic_region	MODIFIER	BTBD11-CRY1	BTBD11-CRY1	intergenic_region	BTBD11-CRY1		-1	n.32582306A>G
chr10	32876035	T	TCAG	PASS	intergenic_region	MODIFIER	LOC119876747-LOC111097674	LOC119876747-LOC111097674	intergenic_region	LOC119876747-LOC111097674		-1	n.32876035_32876036insCAG
chr10	32876036	T	A	PASS	intergenic_region	MODIFIER	LOC119876747-LOC111097674	LOC119876747-LOC111097674	intergenic_region	LOC119876747-LOC111097674		-1	n.32876036T>A
chr10	32876038	G	A	PASS	intergenic_region	MODIFIER	LOC119876747-LOC111097674	LOC119876747-LOC111097674	intergenic_region	LOC119876747-LOC111097674		-1	n.32876038G>A
chr10	32876838	G	T	PASS	intergenic_region	MODIFIER	LOC119876747-LOC111097674	LOC119876747-LOC111097674	intergenic_region	LOC119876747-LOC111097674		-1	n.32876838G>T
chr10	32883692	G	A	PASS	intergenic_region	MODIFIER	LOC119876747-LOC111097674	LOC119876747-LOC111097674	intergenic_region	LOC119876747-LOC111097674		-1	n.32883692G>A
chr10	32884555	C	A	PASS	intergenic_region	MODIFIER	LOC119876747-LOC111097674	LOC119876747-LOC111097674	intergenic_region	LOC119876747-LOC111097674		-1	n.32884555C>A
chr10	32993512	A	ATTGG	PASS	intron_variant	MODIFIER	RIC8B	RIC8B	transcript	XM_038550783.1	protein_coding	3	c.741+4569_741+4570insCCAA
chr10	32993512	A	ATTGG	PASS	intron_variant	MODIFIER	LOC119873645	LOC119873645	transcript	XR_005365684.1	pseudogene	1	n.86-7518_86-7517insTTGG
chr10	32993512	A	ATTGG	PASS	intron_variant	MODIFIER	RIC8B	RIC8B	transcript	XM_038550785.1	protein_coding	3	c.741+4569_741+4570insCCAA
chr10	32993512	A	ATTGG	PASS	intron_variant	MODIFIER	RIC8B	RIC8B	transcript	XR_005365682.1	pseudogene	3	n.1224+4569_1224+4570insCCAA
chr10	32993512	A	ATTGG	PASS	intron_variant	MODIFIER	RIC8B	RIC8B	transcript	XR_005365678.1	pseudogene	3	n.1225+4569_1225+4570insCCAA
chr10	32993512	A	ATTGG	PASS	intron_variant	MODIFIER	RIC8B	RIC8B	transcript	XR_005365680.1	pseudogene	3	n.1225+4569_1225+4570insCCAA
chr10	32993512	A	ATTGG	PASS	intron_variant	MODIFIER	RIC8B	RIC8B	transcript	XR_005365681.1	pseudogene	3	n.1225+4569_1225+4570insCCAA
chr10	32993512	A	ATTGG	PASS	intron_variant	MODIFIER	RIC8B	RIC8B	transcript	XR_005365679.1	pseudogene	3	n.1225+4569_1225+4570insCCAA
chr10	32993512	A	ATTGG	PASS	intron_variant	MODIFIER	RIC8B	RIC8B	transcript	XM_038550784.1	protein_coding	3	c.741+4569_741+4570insCCAA
chr10	32993514	T	TTA	PASS	intron_variant	MODIFIER	RIC8B	RIC8B	transcript	XM_038550783.1	protein_coding	3	c.741+4567_741+4568insTA
chr10	32993514	T	TTA	PASS	intron_variant	MODIFIER	LOC119873645	LOC119873645	transcript	XR_005365684.1	pseudogene	1	n.86-7516_86-7515insTA
chr10	32993514	T	TTA	PASS	intron_variant	MODIFIER	RIC8B	RIC8B	transcript	XM_038550785.1	protein_coding	3	c.741+4567_741+4568insTA
chr10	32993514	T	TTA	PASS	intron_variant	MODIFIER	RIC8B	RIC8B	transcript	XR_005365682.1	pseudogene	3	n.1224+4567_1224+4568insTA
chr10	32993514	T	TTA	PASS	intron_variant	MODIFIER	RIC8B	RIC8B	transcript	XR_005365678.1	pseudogene	3	n.1225+4567_1225+4568insTA
chr10	32993514	T	TTA	PASS	intron_variant	MODIFIER	RIC8B	RIC8B	transcript	XR_005365680.1	pseudogene	3	n.1225+4567_1225+4568insTA
chr10	32993514	T	TTA	PASS	intron_variant	MODIFIER	RIC8B	RIC8B	transcript	XR_005365681.1	pseudogene	3	n.1225+4567_1225+4568insTA
chr10	32993514	T	TTA	PASS	intron_variant	MODIFIER	RIC8B	RIC8B	transcript	XR_005365679.1	pseudogene	3	n.1225+4567_1225+4568insTA
chr10	32993514	T	TTA	PASS	intron_variant	MODIFIER	RIC8B	RIC8B	transcript	XM_038550784.1	protein_coding	3	c.741+4567_741+4568insTA
chr10	32993515	C	CATA	PASS	intron_variant	MODIFIER	RIC8B	RIC8B	transcript	XM_038550783.1	protein_coding	3	c.741+4566_741+4567insTAT
chr10	32993515	C	CATA	PASS	intron_variant	MODIFIER	LOC119873645	LOC119873645	transcript	XR_005365684.1	pseudogene	1	n.86-7515_86-7514insATA
chr10	32993515	C	CATA	PASS	intron_variant	MODIFIER	RIC8B	RIC8B	transcript	XM_038550785.1	protein_coding	3	c.741+4566_741+4567insTAT
chr10	32993515	C	CATA	PASS	intron_variant	MODIFIER	RIC8B	RIC8B	transcript	XR_005365682.1	pseudogene	3	n.1224+4566_1224+4567insTAT
chr10	32993515	C	CATA	PASS	intron_variant	MODIFIER	RIC8B	RIC8B	transcript	XR_005365678.1	pseudogene	3	n.1225+4566_1225+4567insTAT
chr10	32993515	C	CATA	PASS	intron_variant	MODIFIER	RIC8B	RIC8B	transcript	XR_005365680.1	pseudogene	3	n.1225+4566_1225+4567insTAT
chr10	32993515	C	CATA	PASS	intron_variant	MODIFIER	RIC8B	RIC8B	transcript	XR_005365681.1	pseudogene	3	n.1225+4566_1225+4567insTAT
chr10	32993515	C	CATA	PASS	intron_variant	MODIFIER	RIC8B	RIC8B	transcript	XR_005365679.1	pseudogene	3	n.1225+4566_1225+4567insTAT
chr10	32993515	C	CATA	PASS	intron_variant	MODIFIER	RIC8B	RIC8B	transcript	XM_038550784.1	protein_coding	3	c.741+4566_741+4567insTAT
chr10	32993516	C	CTG	PASS	intron_variant	MODIFIER	RIC8B	RIC8B	transcript	XM_038550783.1	protein_coding	3	c.741+4565_741+4566insCA
chr10	32993516	C	CTG	PASS	intron_variant	MODIFIER	LOC119873645	LOC119873645	transcript	XR_005365684.1	pseudogene	1	n.86-7514_86-7513insTG
chr10	32993516	C	CTG	PASS	intron_variant	MODIFIER	RIC8B	RIC8B	transcript	XM_038550785.1	protein_coding	3	c.741+4565_741+4566insCA
chr10	32993516	C	CTG	PASS	intron_variant	MODIFIER	RIC8B	RIC8B	transcript	XR_005365682.1	pseudogene	3	n.1224+4565_1224+4566insCA
chr10	32993516	C	CTG	PASS	intron_variant	MODIFIER	RIC8B	RIC8B	transcript	XR_005365678.1	pseudogene	3	n.1225+4565_1225+4566insCA
chr10	32993516	C	CTG	PASS	intron_variant	MODIFIER	RIC8B	RIC8B	transcript	XR_005365680.1	pseudogene	3	n.1225+4565_1225+4566insCA
chr10	32993516	C	CTG	PASS	intron_variant	MODIFIER	RIC8B	RIC8B	transcript	XR_005365681.1	pseudogene	3	n.1225+4565_1225+4566insCA
chr10	32993516	C	CTG	PASS	intron_variant	MODIFIER	RIC8B	RIC8B	transcript	XR_005365679.1	pseudogene	3	n.1225+4565_1225+4566insCA
chr10	32993516	C	CTG	PASS	intron_variant	MODIFIER	RIC8B	RIC8B	transcript	XM_038550784.1	protein_coding	3	c.741+4565_741+4566insCA
chr10	33048937	T	C	PASS	intron_variant	MODIFIER	RFX4	RFX4	transcript	XM_038550786.1	protein_coding	17	c.1963-589A>G
chr10	33048937	T	C	PASS	intron_variant	MODIFIER	RFX4	RFX4	transcript	XM_038550789.1	protein_coding	16	c.1876-589A>G
chr10	33048937	T	C	PASS	intron_variant	MODIFIER	RFX4	RFX4	transcript	XM_038550787.1	protein_coding	17	c.1960-589A>G
chr10	33048937	T	C	PASS	intron_variant	MODIFIER	RFX4	RFX4	transcript	XM_038550790.1	protein_coding	13	c.1654-589A>G
chr10	33048937	T	C	PASS	intron_variant	MODIFIER	RFX4	RFX4	transcript	XM_038550788.1	protein_coding	17	c.1936-589A>G
chr10	33050433	G	A	PASS	intron_variant	MODIFIER	RFX4	RFX4	transcript	XM_038550786.1	protein_coding	17	c.1963-2085C>T
chr10	33050433	G	A	PASS	intron_variant	MODIFIER	RFX4	RFX4	transcript	XM_038550789.1	protein_coding	16	c.1876-2085C>T
chr10	33050433	G	A	PASS	intron_variant	MODIFIER	RFX4	RFX4	transcript	XM_038550787.1	protein_coding	17	c.1960-2085C>T
chr10	33050433	G	A	PASS	intron_variant	MODIFIER	RFX4	RFX4	transcript	XM_038550790.1	protein_coding	13	c.1654-2085C>T
chr10	33050433	G	A	PASS	intron_variant	MODIFIER	RFX4	RFX4	transcript	XM_038550788.1	protein_coding	17	c.1936-2085C>T
chr10	33050537	G	A	PASS	intron_variant	MODIFIER	RFX4	RFX4	transcript	XM_038550786.1	protein_coding	17	c.1963-2189C>T
chr10	33050537	G	A	PASS	intron_variant	MODIFIER	RFX4	RFX4	transcript	XM_038550789.1	protein_coding	16	c.1876-2189C>T
chr10	33050537	G	A	PASS	intron_variant	MODIFIER	RFX4	RFX4	transcript	XM_038550787.1	protein_coding	17	c.1960-2189C>T
chr10	33050537	G	A	PASS	intron_variant	MODIFIER	RFX4	RFX4	transcript	XM_038550790.1	protein_coding	13	c.1654-2189C>T
chr10	33050537	G	A	PASS	intron_variant	MODIFIER	RFX4	RFX4	transcript	XM_038550788.1	protein_coding	17	c.1936-2189C>T
chr10	33050632	C	T	PASS	intron_variant	MODIFIER	RFX4	RFX4	transcript	XM_038550786.1	protein_coding	17	c.1963-2284G>A
chr10	33050632	C	T	PASS	intron_variant	MODIFIER	RFX4	RFX4	transcript	XM_038550789.1	protein_coding	16	c.1876-2284G>A
chr10	33050632	C	T	PASS	intron_variant	MODIFIER	RFX4	RFX4	transcript	XM_038550787.1	protein_coding	17	c.1960-2284G>A
chr10	33050632	C	T	PASS	intron_variant	MODIFIER	RFX4	RFX4	transcript	XM_038550790.1	protein_coding	13	c.1654-2284G>A
chr10	33050632	C	T	PASS	intron_variant	MODIFIER	RFX4	RFX4	transcript	XM_038550788.1	protein_coding	17	c.1936-2284G>A
chr10	33051281	A	G	PASS	intron_variant	MODIFIER	RFX4	RFX4	transcript	XM_038550786.1	protein_coding	17	c.1963-2933T>C
chr10	33051281	A	G	PASS	intron_variant	MODIFIER	RFX4	RFX4	transcript	XM_038550789.1	protein_coding	16	c.1876-2933T>C
chr10	33051281	A	G	PASS	intron_variant	MODIFIER	RFX4	RFX4	transcript	XM_038550787.1	protein_coding	17	c.1960-2933T>C
chr10	33051281	A	G	PASS	intron_variant	MODIFIER	RFX4	RFX4	transcript	XM_038550790.1	protein_coding	13	c.1654-2933T>C
chr10	33051281	A	G	PASS	intron_variant	MODIFIER	RFX4	RFX4	transcript	XM_038550788.1	protein_coding	17	c.1936-2933T>C
chr10	33051434	T	C	PASS	intron_variant	MODIFIER	RFX4	RFX4	transcript	XM_038550786.1	protein_coding	17	c.1963-3086A>G
chr10	33051434	T	C	PASS	intron_variant	MODIFIER	RFX4	RFX4	transcript	XM_038550789.1	protein_coding	16	c.1876-3086A>G
chr10	33051434	T	C	PASS	intron_variant	MODIFIER	RFX4	RFX4	transcript	XM_038550787.1	protein_coding	17	c.1960-3086A>G
chr10	33051434	T	C	PASS	intron_variant	MODIFIER	RFX4	RFX4	transcript	XM_038550790.1	protein_coding	13	c.1654-3086A>G
chr10	33051434	T	C	PASS	intron_variant	MODIFIER	RFX4	RFX4	transcript	XM_038550788.1	protein_coding	17	c.1936-3086A>G
chr10	33051572	T	C	PASS	intron_variant	MODIFIER	RFX4	RFX4	transcript	XM_038550786.1	protein_coding	17	c.1963-3224A>G
chr10	33051572	T	C	PASS	intron_variant	MODIFIER	RFX4	RFX4	transcript	XM_038550789.1	protein_coding	16	c.1876-3224A>G
chr10	33051572	T	C	PASS	intron_variant	MODIFIER	RFX4	RFX4	transcript	XM_038550787.1	protein_coding	17	c.1960-3224A>G
chr10	33051572	T	C	PASS	intron_variant	MODIFIER	RFX4	RFX4	transcript	XM_038550790.1	protein_coding	13	c.1654-3224A>G
chr10	33051572	T	C	PASS	intron_variant	MODIFIER	RFX4	RFX4	transcript	XM_038550788.1	protein_coding	17	c.1936-3224A>G
chr10	33051962	T	C	PASS	intron_variant	MODIFIER	RFX4	RFX4	transcript	XM_038550786.1	protein_coding	17	c.1963-3614A>G
chr10	33051962	T	C	PASS	intron_variant	MODIFIER	RFX4	RFX4	transcript	XM_038550789.1	protein_coding	16	c.1876-3614A>G
chr10	33051962	T	C	PASS	intron_variant	MODIFIER	RFX4	RFX4	transcript	XM_038550787.1	protein_coding	17	c.1960-3614A>G
chr10	33051962	T	C	PASS	intron_variant	MODIFIER	RFX4	RFX4	transcript	XM_038550790.1	protein_coding	13	c.1654-3614A>G
chr10	33051962	T	C	PASS	intron_variant	MODIFIER	RFX4	RFX4	transcript	XM_038550788.1	protein_coding	17	c.1936-3614A>G
chr10	33054119	G	T	PASS	intron_variant	MODIFIER	RFX4	RFX4	transcript	XM_038550786.1	protein_coding	17	c.1962+2388C>A
chr10	33054119	G	T	PASS	intron_variant	MODIFIER	RFX4	RFX4	transcript	XM_038550789.1	protein_coding	16	c.1875+2388C>A
chr10	33054119	G	T	PASS	intron_variant	MODIFIER	RFX4	RFX4	transcript	XM_038550787.1	protein_coding	17	c.1959+2388C>A
chr10	33054119	G	T	PASS	intron_variant	MODIFIER	RFX4	RFX4	transcript	XM_038550790.1	protein_coding	13	c.1653+2388C>A
chr10	33054119	G	T	PASS	intron_variant	MODIFIER	RFX4	RFX4	transcript	XM_038550788.1	protein_coding	17	c.1935+2388C>A
chr10	33054552	C	T	PASS	intron_variant	MODIFIER	RFX4	RFX4	transcript	XM_038550786.1	protein_coding	17	c.1962+1955G>A
chr10	33054552	C	T	PASS	intron_variant	MODIFIER	RFX4	RFX4	transcript	XM_038550789.1	protein_coding	16	c.1875+1955G>A
chr10	33054552	C	T	PASS	intron_variant	MODIFIER	RFX4	RFX4	transcript	XM_038550787.1	protein_coding	17	c.1959+1955G>A
chr10	33054552	C	T	PASS	intron_variant	MODIFIER	RFX4	RFX4	transcript	XM_038550790.1	protein_coding	13	c.1653+1955G>A
chr10	33054552	C	T	PASS	intron_variant	MODIFIER	RFX4	RFX4	transcript	XM_038550788.1	protein_coding	17	c.1935+1955G>A
chr10	33054981	G	GCAC	PASS	intron_variant	MODIFIER	RFX4	RFX4	transcript	XM_038550786.1	protein_coding	17	c.1962+1525_1962+1526insGTG
chr10	33054981	G	GCAC	PASS	intron_variant	MODIFIER	RFX4	RFX4	transcript	XM_038550789.1	protein_coding	16	c.1875+1525_1875+1526insGTG
chr10	33054981	G	GCAC	PASS	intron_variant	MODIFIER	RFX4	RFX4	transcript	XM_038550787.1	protein_coding	17	c.1959+1525_1959+1526insGTG
chr10	33054981	G	GCAC	PASS	intron_variant	MODIFIER	RFX4	RFX4	transcript	XM_038550790.1	protein_coding	13	c.1653+1525_1653+1526insGTG
chr10	33054981	G	GCAC	PASS	intron_variant	MODIFIER	RFX4	RFX4	transcript	XM_038550788.1	protein_coding	17	c.1935+1525_1935+1526insGTG
chr10	33054982	TTG	T	PASS	intron_variant	MODIFIER	RFX4	RFX4	transcript	XM_038550786.1	protein_coding	17	c.1962+1523_1962+1524delCA
chr10	33054982	TTG	T	PASS	intron_variant	MODIFIER	RFX4	RFX4	transcript	XM_038550789.1	protein_coding	16	c.1875+1523_1875+1524delCA
chr10	33054982	TTG	T	PASS	intron_variant	MODIFIER	RFX4	RFX4	transcript	XM_038550787.1	protein_coding	17	c.1959+1523_1959+1524delCA
chr10	33054982	TTG	T	PASS	intron_variant	MODIFIER	RFX4	RFX4	transcript	XM_038550790.1	protein_coding	13	c.1653+1523_1653+1524delCA
chr10	33054982	TTG	T	PASS	intron_variant	MODIFIER	RFX4	RFX4	transcript	XM_038550788.1	protein_coding	17	c.1935+1523_1935+1524delCA
chr10	33054987	T	TG	PASS	intron_variant	MODIFIER	RFX4	RFX4	transcript	XM_038550786.1	protein_coding	17	c.1962+1519_1962+1520insC
chr10	33054987	T	TG	PASS	intron_variant	MODIFIER	RFX4	RFX4	transcript	XM_038550789.1	protein_coding	16	c.1875+1519_1875+1520insC
chr10	33054987	T	TG	PASS	intron_variant	MODIFIER	RFX4	RFX4	transcript	XM_038550787.1	protein_coding	17	c.1959+1519_1959+1520insC
chr10	33054987	T	TG	PASS	intron_variant	MODIFIER	RFX4	RFX4	transcript	XM_038550790.1	protein_coding	13	c.1653+1519_1653+1520insC
chr10	33054987	T	TG	PASS	intron_variant	MODIFIER	RFX4	RFX4	transcript	XM_038550788.1	protein_coding	17	c.1935+1519_1935+1520insC
chr10	33054990	CT	C	PASS	intron_variant	MODIFIER	RFX4	RFX4	transcript	XM_038550786.1	protein_coding	17	c.1962+1516delA
chr10	33054990	CT	C	PASS	intron_variant	MODIFIER	RFX4	RFX4	transcript	XM_038550789.1	protein_coding	16	c.1875+1516delA
chr10	33054990	CT	C	PASS	intron_variant	MODIFIER	RFX4	RFX4	transcript	XM_038550787.1	protein_coding	17	c.1959+1516delA
chr10	33054990	CT	C	PASS	intron_variant	MODIFIER	RFX4	RFX4	transcript	XM_038550790.1	protein_coding	13	c.1653+1516delA
chr10	33054990	CT	C	PASS	intron_variant	MODIFIER	RFX4	RFX4	transcript	XM_038550788.1	protein_coding	17	c.1935+1516delA
chr10	33055426	G	A	PASS	intron_variant	MODIFIER	RFX4	RFX4	transcript	XM_038550786.1	protein_coding	17	c.1962+1081C>T
chr10	33055426	G	A	PASS	intron_variant	MODIFIER	RFX4	RFX4	transcript	XM_038550789.1	protein_coding	16	c.1875+1081C>T
chr10	33055426	G	A	PASS	intron_variant	MODIFIER	RFX4	RFX4	transcript	XM_038550787.1	protein_coding	17	c.1959+1081C>T
chr10	33055426	G	A	PASS	intron_variant	MODIFIER	RFX4	RFX4	transcript	XM_038550790.1	protein_coding	13	c.1653+1081C>T
chr10	33055426	G	A	PASS	intron_variant	MODIFIER	RFX4	RFX4	transcript	XM_038550788.1	protein_coding	17	c.1935+1081C>T
chr10	33141054	G	T	PASS	intron_variant	MODIFIER	RFX4	RFX4	transcript	XM_038550786.1	protein_coding	4	c.342+3743C>A
chr10	33141054	G	T	PASS	intron_variant	MODIFIER	RFX4	RFX4	transcript	XM_038550789.1	protein_coding	3	c.255+3743C>A
chr10	33141054	G	T	PASS	intron_variant	MODIFIER	RFX4	RFX4	transcript	XM_038550787.1	protein_coding	4	c.342+3743C>A
chr10	33141054	G	T	PASS	intron_variant	MODIFIER	RFX4	RFX4	transcript	XM_038550788.1	protein_coding	4	c.315+3743C>A
chr10	33170199	T	A	PASS	intron_variant	MODIFIER	RFX4	RFX4	transcript	XM_038550786.1	protein_coding	2	c.157+9051A>T
chr10	33170199	T	A	PASS	intron_variant	MODIFIER	RFX4	RFX4	transcript	XM_038550789.1	protein_coding	1	c.71-12038A>T
chr10	33170199	T	A	PASS	intron_variant	MODIFIER	RFX4	RFX4	transcript	XM_038550787.1	protein_coding	2	c.157+9051A>T
chr10	33170199	T	A	PASS	intron_variant	MODIFIER	RFX4	RFX4	transcript	XM_038550788.1	protein_coding	2	c.130+9051A>T
chr10	33209072	AAGAG	A	PASS	5_prime_UTR_variant	MODIFIER	RFX4	RFX4	transcript	XM_038550788.1	protein_coding	1	c.-154_-151delCTCT
chr10	33209072	AAGAG	A	PASS	upstream_gene_variant	MODIFIER	LOC119873763	LOC119873763	transcript	XR_005365184.1	pseudogene	-1	n.-1231_-1228delAGAG
chr10	33219780	G	A	PASS	intergenic_region	MODIFIER	LOC119873763-POLR3B	LOC119873763-POLR3B	intergenic_region	LOC119873763-POLR3B		-1	n.33219780G>A
chr10	33235982	A	T	PASS	intergenic_region	MODIFIER	LOC119873763-POLR3B	LOC119873763-POLR3B	intergenic_region	LOC119873763-POLR3B		-1	n.33235982A>T
chr10	33260181	C	T	PASS	intron_variant	MODIFIER	POLR3B	POLR3B	transcript	XM_038550791.1	protein_coding	27	c.3272+287G>A
chr10	33260181	C	T	PASS	intron_variant	MODIFIER	POLR3B	POLR3B	transcript	XM_038550793.1	protein_coding	27	c.3098+287G>A
chr10	33260181	C	T	PASS	intron_variant	MODIFIER	POLR3B	POLR3B	transcript	XM_038550792.1	protein_coding	26	c.3110+287G>A
chr10	33298176	C	G	PASS	intron_variant	MODIFIER	POLR3B	POLR3B	transcript	XM_038550791.1	protein_coding	19	c.2084-3283G>C
chr10	33298176	C	G	PASS	intron_variant	MODIFIER	POLR3B	POLR3B	transcript	XM_038550793.1	protein_coding	19	c.1910-3283G>C
chr10	33298176	C	G	PASS	intron_variant	MODIFIER	POLR3B	POLR3B	transcript	XM_038550792.1	protein_coding	18	c.1922-3283G>C
chr10	33298176	C	G	PASS	intron_variant	MODIFIER	POLR3B	POLR3B	transcript	XM_038550795.1	protein_coding	19	c.2084-3283G>C
chr10	33311288	G	T	PASS	intron_variant	MODIFIER	POLR3B	POLR3B	transcript	XM_038550791.1	protein_coding	16	c.1781+462C>A
chr10	33311288	G	T	PASS	intron_variant	MODIFIER	POLR3B	POLR3B	transcript	XM_038550793.1	protein_coding	16	c.1607+462C>A
chr10	33311288	G	T	PASS	intron_variant	MODIFIER	POLR3B	POLR3B	transcript	XM_038550792.1	protein_coding	15	c.1619+462C>A
chr10	33311288	G	T	PASS	intron_variant	MODIFIER	POLR3B	POLR3B	transcript	XM_038550795.1	protein_coding	16	c.1781+462C>A
chr10	33344816	C	A	PASS	intron_variant	MODIFIER	POLR3B	POLR3B	transcript	XM_038550791.1	protein_coding	8	c.614+160G>T
chr10	33344816	C	A	PASS	intron_variant	MODIFIER	POLR3B	POLR3B	transcript	XM_038550793.1	protein_coding	8	c.440+160G>T
chr10	33344816	C	A	PASS	intron_variant	MODIFIER	POLR3B	POLR3B	transcript	XM_038550792.1	protein_coding	8	c.614+160G>T
chr10	33344816	C	A	PASS	intron_variant	MODIFIER	POLR3B	POLR3B	transcript	XM_038550795.1	protein_coding	8	c.614+160G>T
chr10	33361945	G	A	PASS	upstream_gene_variant	MODIFIER	POLR3B	POLR3B	transcript	XM_038550793.1	protein_coding	-1	c.-165C>T
chr10	33361945	G	A	PASS	intron_variant	MODIFIER	POLR3B	POLR3B	transcript	XM_038550791.1	protein_coding	1	c.72+804C>T
chr10	33361945	G	A	PASS	intron_variant	MODIFIER	POLR3B	POLR3B	transcript	XM_038550792.1	protein_coding	1	c.72+804C>T
chr10	33361945	G	A	PASS	intron_variant	MODIFIER	POLR3B	POLR3B	transcript	XM_038550795.1	protein_coding	1	c.72+804C>T
chr10	33361950	A	C	PASS	upstream_gene_variant	MODIFIER	POLR3B	POLR3B	transcript	XM_038550793.1	protein_coding	-1	c.-170T>G
chr10	33361950	A	C	PASS	intron_variant	MODIFIER	POLR3B	POLR3B	transcript	XM_038550791.1	protein_coding	1	c.72+799T>G
chr10	33361950	A	C	PASS	intron_variant	MODIFIER	POLR3B	POLR3B	transcript	XM_038550792.1	protein_coding	1	c.72+799T>G
chr10	33361950	A	C	PASS	intron_variant	MODIFIER	POLR3B	POLR3B	transcript	XM_038550795.1	protein_coding	1	c.72+799T>G
chr10	33423691	G	A	PASS	downstream_gene_variant	MODIFIER	LOC111097678	LOC111097678	transcript	XR_005365695.1	pseudogene	-1	n.*2638C>T
chr10	33423691	G	A	PASS	intron_variant	MODIFIER	LOC111097677	LOC111097677	transcript	XR_005365693.1	pseudogene	1	n.132-7914G>A
chr10	33423691	G	A	PASS	intron_variant	MODIFIER	LOC111097677	LOC111097677	transcript	XR_005365692.1	pseudogene	1	n.132-7914G>A
chr10	33423691	G	A	PASS	intron_variant	MODIFIER	LOC111097677	LOC111097677	transcript	XR_005365694.1	pseudogene	1	n.185+4417G>A
chr10	33429883	T	C	PASS	intron_variant	MODIFIER	LOC111097677	LOC111097677	transcript	XR_005365693.1	pseudogene	1	n.132-1722T>C
chr10	33429883	T	C	PASS	intron_variant	MODIFIER	LOC111097678	LOC111097678	transcript	XR_005365695.1	pseudogene	2	n.641-2470A>G
chr10	33429883	T	C	PASS	intron_variant	MODIFIER	LOC111097677	LOC111097677	transcript	XR_005365692.1	pseudogene	1	n.132-1722T>C
chr10	33429883	T	C	PASS	intron_variant	MODIFIER	LOC111097677	LOC111097677	transcript	XR_005365694.1	pseudogene	1	n.186-1722T>C
chr10	33431855	A	ATTTCT	PASS	intron_variant	MODIFIER	LOC111097677	LOC111097677	transcript	XR_005365693.1	pseudogene	2	n.274+108_274+109insTTTCT
chr10	33431855	A	ATTTCT	PASS	intron_variant	MODIFIER	LOC111097678	LOC111097678	transcript	XR_005365695.1	pseudogene	2	n.641-4443_641-4442insAGAAA
chr10	33431855	A	ATTTCT	PASS	intron_variant	MODIFIER	LOC111097677	LOC111097677	transcript	XR_005365692.1	pseudogene	2	n.274+108_274+109insTTTCT
chr10	33431855	A	ATTTCT	PASS	intron_variant	MODIFIER	LOC111097677	LOC111097677	transcript	XR_005365694.1	pseudogene	2	n.328+108_328+109insTTTCT
chr10	33431856	ACC	A	PASS	intron_variant	MODIFIER	LOC111097677	LOC111097677	transcript	XR_005365693.1	pseudogene	2	n.274+110_274+111delCC
chr10	33431856	ACC	A	PASS	intron_variant	MODIFIER	LOC111097678	LOC111097678	transcript	XR_005365695.1	pseudogene	2	n.641-4445_641-4444delGG
chr10	33431856	ACC	A	PASS	intron_variant	MODIFIER	LOC111097677	LOC111097677	transcript	XR_005365692.1	pseudogene	2	n.274+110_274+111delCC
chr10	33431856	ACC	A	PASS	intron_variant	MODIFIER	LOC111097677	LOC111097677	transcript	XR_005365694.1	pseudogene	2	n.328+110_328+111delCC
chr10	33431860	G	T	PASS	intron_variant	MODIFIER	LOC111097677	LOC111097677	transcript	XR_005365693.1	pseudogene	2	n.274+113G>T
chr10	33431860	G	T	PASS	intron_variant	MODIFIER	LOC111097678	LOC111097678	transcript	XR_005365695.1	pseudogene	2	n.641-4447C>A
chr10	33431860	G	T	PASS	intron_variant	MODIFIER	LOC111097677	LOC111097677	transcript	XR_005365692.1	pseudogene	2	n.274+113G>T
chr10	33431860	G	T	PASS	intron_variant	MODIFIER	LOC111097677	LOC111097677	transcript	XR_005365694.1	pseudogene	2	n.328+113G>T
chr10	33431861	G	T	PASS	intron_variant	MODIFIER	LOC111097677	LOC111097677	transcript	XR_005365693.1	pseudogene	2	n.274+114G>T
chr10	33431861	G	T	PASS	intron_variant	MODIFIER	LOC111097678	LOC111097678	transcript	XR_005365695.1	pseudogene	2	n.641-4448C>A
chr10	33431861	G	T	PASS	intron_variant	MODIFIER	LOC111097677	LOC111097677	transcript	XR_005365692.1	pseudogene	2	n.274+114G>T
chr10	33431861	G	T	PASS	intron_variant	MODIFIER	LOC111097677	LOC111097677	transcript	XR_005365694.1	pseudogene	2	n.328+114G>T
chr10	33431864	C	A	PASS	intron_variant	MODIFIER	LOC111097677	LOC111097677	transcript	XR_005365693.1	pseudogene	2	n.274+117C>A
chr10	33431864	C	A	PASS	intron_variant	MODIFIER	LOC111097678	LOC111097678	transcript	XR_005365695.1	pseudogene	2	n.641-4451G>T
chr10	33431864	C	A	PASS	intron_variant	MODIFIER	LOC111097677	LOC111097677	transcript	XR_005365692.1	pseudogene	2	n.274+117C>A
chr10	33431864	C	A	PASS	intron_variant	MODIFIER	LOC111097677	LOC111097677	transcript	XR_005365694.1	pseudogene	2	n.328+117C>A
chr10	33437782	G	A	PASS	upstream_gene_variant	MODIFIER	CKAP4	CKAP4	transcript	XM_038550801.1	protein_coding	-1	c.-4788G>A
chr10	33437782	G	A	PASS	intron_variant	MODIFIER	LOC111097677	LOC111097677	transcript	XR_005365693.1	pseudogene	4	n.593+85G>A
chr10	33437782	G	A	PASS	intron_variant	MODIFIER	LOC111097678	LOC111097678	transcript	XR_005365695.1	pseudogene	2	n.640+1440C>T
chr10	33437782	G	A	PASS	intron_variant	MODIFIER	LOC111097677	LOC111097677	transcript	XR_005365692.1	pseudogene	3	n.416+85G>A
chr10	33437782	G	A	PASS	intron_variant	MODIFIER	LOC111097677	LOC111097677	transcript	XR_005365694.1	pseudogene	3	n.470+85G>A
chr10	33594173	G	A	PASS	downstream_gene_variant	MODIFIER	NUAK1	NUAK1	transcript	XM_038550802.1	protein_coding	-1	c.*6196G>A
chr10	33594173	G	A	PASS	downstream_gene_variant	MODIFIER	NUAK1	NUAK1	transcript	XM_038550803.1	protein_coding	-1	c.*6196G>A
chr10	33594173	G	A	PASS	downstream_gene_variant	MODIFIER	NUAK1	NUAK1	transcript	XR_005365696.1	pseudogene	-1	n.*2728G>A
chr10	33594173	G	A	PASS	intergenic_region	MODIFIER	NUAK1-LOC106559418	NUAK1-LOC106559418	intergenic_region	NUAK1-LOC106559418		-1	n.33594173G>A
chr10	34441703	G	C	PASS	intergenic_region	MODIFIER	C10H12orf45-LOC119873727	C10H12orf45-LOC119873727	intergenic_region	C10H12orf45-LOC119873727		-1	n.34441703G>C
chr10	34543632	A	T	PASS	intron_variant	MODIFIER	SLC41A2	SLC41A2	transcript	XM_038550813.1	protein_coding	13	c.1536+5117A>T
chr10	34543632	A	T	PASS	intron_variant	MODIFIER	SLC41A2	SLC41A2	transcript	XM_038550815.1	protein_coding	11	c.1536+5117A>T
chr10	34543632	A	T	PASS	intron_variant	MODIFIER	SLC41A2	SLC41A2	transcript	XM_038550817.1	protein_coding	10	c.1536+5117A>T
chr10	34543632	A	T	PASS	intron_variant	MODIFIER	SLC41A2	SLC41A2	transcript	XM_038550818.1	protein_coding	13	c.1536+5117A>T
chr10	34543632	A	T	PASS	intron_variant	MODIFIER	SLC41A2	SLC41A2	transcript	XM_038550816.1	protein_coding	12	c.1536+5117A>T
chr10	34543632	A	T	PASS	intron_variant	MODIFIER	SLC41A2	SLC41A2	transcript	XM_038550814.1	protein_coding	12	c.1536+5117A>T
chr10	34588360	C	G	PASS	intergenic_region	MODIFIER	SLC41A2-CHST11	SLC41A2-CHST11	intergenic_region	SLC41A2-CHST11		-1	n.34588360C>G
chr10	34610596	G	A	PASS	3_prime_UTR_variant	MODIFIER	CHST11	CHST11	transcript	XM_038550819.1	protein_coding	3	c.*867C>T
chr10	34610596	G	A	PASS	3_prime_UTR_variant	MODIFIER	CHST11	CHST11	transcript	XM_038550822.1	protein_coding	4	c.*867C>T
chr10	34610596	G	A	PASS	3_prime_UTR_variant	MODIFIER	CHST11	CHST11	transcript	XM_038550821.1	protein_coding	3	c.*867C>T
chr10	34610596	G	A	PASS	3_prime_UTR_variant	MODIFIER	CHST11	CHST11	transcript	XM_038550820.1	protein_coding	3	c.*867C>T
chr10	34670403	C	T	PASS	intron_variant	MODIFIER	CHST11	CHST11	transcript	XM_038550819.1	protein_coding	2	c.205-58086G>A
chr10	34670403	C	T	PASS	intron_variant	MODIFIER	CHST11	CHST11	transcript	XM_038550822.1	protein_coding	3	c.85-58086G>A
chr10	34670403	C	T	PASS	intron_variant	MODIFIER	CHST11	CHST11	transcript	XM_038550821.1	protein_coding	2	c.124-58086G>A
chr10	34670403	C	T	PASS	intron_variant	MODIFIER	CHST11	CHST11	transcript	XM_038550820.1	protein_coding	2	c.190-58086G>A
chr10	34878765	C	T	PASS	intron_variant	MODIFIER	LOC102152060	LOC102152060	transcript	XR_005365704.1	pseudogene	2	n.435-2197C>T
chr10	34878765	C	T	PASS	intron_variant	MODIFIER	LOC102152060	LOC102152060	transcript	XR_005365700.1	pseudogene	2	n.434+4407C>T
chr10	34878765	C	T	PASS	intron_variant	MODIFIER	LOC102152060	LOC102152060	transcript	XR_005365703.1	pseudogene	2	n.434+4407C>T
chr10	34878765	C	T	PASS	intron_variant	MODIFIER	LOC102152060	LOC102152060	transcript	XR_005365701.1	pseudogene	2	n.433+4407C>T
chr10	34878765	C	T	PASS	intron_variant	MODIFIER	LOC102152060	LOC102152060	transcript	XR_005365702.1	pseudogene	2	n.433+4407C>T
chr10	35037243	G	A	PASS	intron_variant	MODIFIER	TXNRD1	TXNRD1	transcript	NM_001122673.1	protein_coding	3	c.322+8283C>T
chr10	35056802	G	T	PASS	intron_variant	MODIFIER	TXNRD1	TXNRD1	transcript	NM_001122673.1	protein_coding	1	c.89-5752C>A
chr10	35075773	G	A	PASS	intron_variant	MODIFIER	TXNRD1	TXNRD1	transcript	NM_001122673.1	protein_coding	1	c.88+2034C>T
chr10	35152514	G	A	PASS	intergenic_region	MODIFIER	TXNRD1-LOC119876700	TXNRD1-LOC119876700	intergenic_region	TXNRD1-LOC119876700		-1	n.35152514G>A
chr10	35302964	C	A	PASS	upstream_gene_variant	MODIFIER	SOWAHC	SOWAHC	transcript	XM_038550824.1	protein_coding	-1	c.-1036G>T
chr10	35302964	C	A	PASS	upstream_gene_variant	MODIFIER	SEPTIN10	SEPTIN10	transcript	XM_038550829.1	protein_coding	-1	c.-290C>A
chr10	35302964	C	A	PASS	upstream_gene_variant	MODIFIER	SEPTIN10	SEPTIN10	transcript	XM_038550825.1	protein_coding	-1	c.-290C>A
chr10	35302964	C	A	PASS	upstream_gene_variant	MODIFIER	SEPTIN10	SEPTIN10	transcript	XM_038550832.1	protein_coding	-1	c.-290C>A
chr10	35302964	C	A	PASS	upstream_gene_variant	MODIFIER	SEPTIN10	SEPTIN10	transcript	XM_038550833.1	protein_coding	-1	c.-290C>A
chr10	35302964	C	A	PASS	upstream_gene_variant	MODIFIER	SEPTIN10	SEPTIN10	transcript	XR_005365706.1	pseudogene	-1	n.-245C>A
chr10	35302964	C	A	PASS	upstream_gene_variant	MODIFIER	SEPTIN10	SEPTIN10	transcript	XM_038550826.1	protein_coding	-1	c.-290C>A
chr10	35302964	C	A	PASS	upstream_gene_variant	MODIFIER	SEPTIN10	SEPTIN10	transcript	XM_038550828.1	protein_coding	-1	c.-290C>A
chr10	35302964	C	A	PASS	upstream_gene_variant	MODIFIER	SEPTIN10	SEPTIN10	transcript	XM_038550831.1	protein_coding	-1	c.-290C>A
chr10	35302964	C	A	PASS	intron_variant	MODIFIER	SEPTIN10	SEPTIN10	transcript	XM_038550827.1	protein_coding	1	c.27+361C>A
chr10	35302964	C	A	PASS	intron_variant	MODIFIER	SEPTIN10	SEPTIN10	transcript	XM_038550830.1	protein_coding	1	c.-129+361C>A
chr10	35550456	C	T	PASS	intron_variant	MODIFIER	SH3RF3	SH3RF3	transcript	XM_038550834.1	protein_coding	3	c.141+13998G>A
chr10	37381723	A	C	PASS	intergenic_region	MODIFIER	LOC100682592-LOC609217	LOC100682592-LOC609217	intergenic_region	LOC100682592-LOC609217		-1	n.37381723A>C
chr10	37482147	A	T	PASS	upstream_gene_variant	MODIFIER	LOC119873797	LOC119873797	transcript	XR_005366305.1	snRNA	-1	n.-2932T>A
chr10	37482147	A	T	PASS	intergenic_region	MODIFIER	LOC119873797-LOC100688434	LOC119873797-LOC100688434	intergenic_region	LOC119873797-LOC100688434		-1	n.37482147A>T
chr10	38675917	C	T	PASS	synonymous_variant	LOW	NCK2	NCK2	transcript	XM_038550881.1	protein_coding	4	c.132G>A	p.Ala44Ala
chr10	38675917	C	T	PASS	synonymous_variant	LOW	NCK2	NCK2	transcript	XM_038550885.1	protein_coding	4	c.132G>A	p.Ala44Ala
chr10	38675917	C	T	PASS	synonymous_variant	LOW	NCK2	NCK2	transcript	XM_038550882.1	protein_coding	4	c.132G>A	p.Ala44Ala
chr10	38675917	C	T	PASS	synonymous_variant	LOW	NCK2	NCK2	transcript	XM_038550883.1	protein_coding	4	c.132G>A	p.Ala44Ala
chr10	38675917	C	T	PASS	synonymous_variant	LOW	NCK2	NCK2	transcript	XM_038550884.1	protein_coding	4	c.132G>A	p.Ala44Ala
chr10	39139603	T	C	PASS	upstream_gene_variant	MODIFIER	LOC106559387	LOC106559387	transcript	XR_005365728.1	pseudogene	-1	n.-1794T>C
chr10	39139603	T	C	PASS	upstream_gene_variant	MODIFIER	LOC106559387	LOC106559387	transcript	XR_005365727.1	pseudogene	-1	n.-1237T>C
chr10	39139603	T	C	PASS	upstream_gene_variant	MODIFIER	LOC106559387	LOC106559387	transcript	XR_005365729.1	pseudogene	-1	n.-1238T>C
chr10	39139603	T	C	PASS	intron_variant	MODIFIER	C10H2orf49	C10H2orf49	transcript	XM_038550894.1	protein_coding	1	c.100-334A>G
chr10	39139603	T	C	PASS	intron_variant	MODIFIER	C10H2orf49	C10H2orf49	transcript	XM_038550895.1	protein_coding	1	c.100-334A>G
chr10	39288969	C	T	PASS	intergenic_region	MODIFIER	LOC111097693-MRPS9	LOC111097693-MRPS9	intergenic_region	LOC111097693-MRPS9		-1	n.39288969C>T
chr10	39682965	T	C	PASS	downstream_gene_variant	MODIFIER	LOC119873653	LOC119873653	transcript	XR_005365740.1	pseudogene	-1	n.*1806T>C
chr10	39682965	T	C	PASS	downstream_gene_variant	MODIFIER	LOC119873653	LOC119873653	transcript	XR_005365735.1	pseudogene	-1	n.*1806T>C
chr10	39682965	T	C	PASS	downstream_gene_variant	MODIFIER	LOC119873653	LOC119873653	transcript	XR_005365733.1	pseudogene	-1	n.*1806T>C
chr10	39682965	T	C	PASS	downstream_gene_variant	MODIFIER	LOC119873653	LOC119873653	transcript	XR_005365739.1	pseudogene	-1	n.*1806T>C
chr10	39682965	T	C	PASS	downstream_gene_variant	MODIFIER	LOC119873653	LOC119873653	transcript	XR_005365745.1	pseudogene	-1	n.*1806T>C
chr10	39682965	T	C	PASS	downstream_gene_variant	MODIFIER	LOC119873653	LOC119873653	transcript	XR_005365752.1	pseudogene	-1	n.*1806T>C
chr10	39682965	T	C	PASS	downstream_gene_variant	MODIFIER	LOC119873653	LOC119873653	transcript	XR_005365731.1	pseudogene	-1	n.*1806T>C
chr10	39682965	T	C	PASS	downstream_gene_variant	MODIFIER	LOC119873653	LOC119873653	transcript	XR_005365737.1	pseudogene	-1	n.*1806T>C
chr10	39682965	T	C	PASS	downstream_gene_variant	MODIFIER	LOC119873653	LOC119873653	transcript	XR_005365742.1	pseudogene	-1	n.*1806T>C
chr10	39682965	T	C	PASS	downstream_gene_variant	MODIFIER	LOC119873653	LOC119873653	transcript	XR_005365744.1	pseudogene	-1	n.*1806T>C
chr10	39682965	T	C	PASS	downstream_gene_variant	MODIFIER	LOC119873653	LOC119873653	transcript	XR_005365746.1	pseudogene	-1	n.*1806T>C
chr10	39682965	T	C	PASS	downstream_gene_variant	MODIFIER	LOC119873653	LOC119873653	transcript	XR_005365732.1	pseudogene	-1	n.*1806T>C
chr10	39682965	T	C	PASS	downstream_gene_variant	MODIFIER	LOC119873653	LOC119873653	transcript	XR_005365743.1	pseudogene	-1	n.*1806T>C
chr10	39682965	T	C	PASS	downstream_gene_variant	MODIFIER	LOC119873653	LOC119873653	transcript	XR_005365751.1	pseudogene	-1	n.*1806T>C
chr10	39682965	T	C	PASS	downstream_gene_variant	MODIFIER	LOC119873653	LOC119873653	transcript	XR_005365738.1	pseudogene	-1	n.*1806T>C
chr10	39682965	T	C	PASS	downstream_gene_variant	MODIFIER	LOC119873653	LOC119873653	transcript	XR_005365741.1	pseudogene	-1	n.*1806T>C
chr10	39682965	T	C	PASS	downstream_gene_variant	MODIFIER	LOC119873653	LOC119873653	transcript	XR_005365736.1	pseudogene	-1	n.*1806T>C
chr10	39682965	T	C	PASS	downstream_gene_variant	MODIFIER	LOC119873653	LOC119873653	transcript	XR_005365734.1	pseudogene	-1	n.*1806T>C
chr10	39682965	T	C	PASS	intergenic_region	MODIFIER	LOC119873653-LOC111097696	LOC119873653-LOC111097696	intergenic_region	LOC119873653-LOC111097696		-1	n.39682965T>C
chr10	40114998	C	T	PASS	intergenic_region	MODIFIER	LOC111097700-LOC111097844	LOC111097700-LOC111097844	intergenic_region	LOC111097700-LOC111097844		-1	n.40114998C>T
chr10	41462561	G	A	PASS	intron_variant	MODIFIER	SLC9A2	SLC9A2	transcript	XM_038550902.1	protein_coding	1	c.296-13940C>T
chr10	41861244	G	A	PASS	intron_variant	MODIFIER	IL1RL2	IL1RL2	transcript	XM_038550920.1	protein_coding	4	c.490-2699C>T
chr10	41861244	G	A	PASS	intron_variant	MODIFIER	IL1RL2	IL1RL2	transcript	XM_038550922.1	protein_coding	4	c.490-2699C>T
chr10	41861244	G	A	PASS	intron_variant	MODIFIER	IL1RL2	IL1RL2	transcript	XM_038550921.1	protein_coding	4	c.490-2699C>T
chr10	41861244	G	A	PASS	intron_variant	MODIFIER	IL1RL2	IL1RL2	transcript	XM_038550923.1	protein_coding	4	c.490-2699C>T
chr10	41877295	G	A	PASS	downstream_gene_variant	MODIFIER	LOC119873772	LOC119873772	transcript	XR_005365216.1	pseudogene	-1	n.*928C>T
chr10	41877295	G	A	PASS	downstream_gene_variant	MODIFIER	IL1R1	IL1R1	transcript	XM_038550924.1	protein_coding	-1	c.*6041C>T
chr10	41877295	G	A	PASS	downstream_gene_variant	MODIFIER	IL1R1	IL1R1	transcript	XM_038550925.1	protein_coding	-1	c.*6041C>T
chr10	41877295	G	A	PASS	downstream_gene_variant	MODIFIER	IL1R1	IL1R1	transcript	XM_038550927.1	protein_coding	-1	c.*6041C>T
chr10	41877295	G	A	PASS	downstream_gene_variant	MODIFIER	IL1R1	IL1R1	transcript	XM_038550926.1	protein_coding	-1	c.*6041C>T
chr10	41877295	G	A	PASS	intergenic_region	MODIFIER	IL1RL2-LOC119873772	IL1RL2-LOC119873772	intergenic_region	IL1RL2-LOC119873772		-1	n.41877295G>A
chr10	42009319	T	C	PASS	intergenic_region	MODIFIER	IL1R1-IL1R2	IL1R1-IL1R2	intergenic_region	IL1R1-IL1R2		-1	n.42009319T>C
chr10	42024730	T	G	PASS	intron_variant	MODIFIER	IL1R2	IL1R2	transcript	XM_038550928.1	protein_coding	7	c.975-684A>C
chr10	42024730	T	G	PASS	intron_variant	MODIFIER	IL1R2	IL1R2	transcript	XM_038550930.1	protein_coding	6	c.858-684A>C
chr10	42024730	T	G	PASS	intron_variant	MODIFIER	IL1R2	IL1R2	transcript	XM_038550929.1	protein_coding	7	c.963-684A>C
chr10	42273592	A	G	PASS	intron_variant	MODIFIER	MAP4K4	MAP4K4	transcript	XM_038550931.1	protein_coding	2	c.124-26570T>C
chr10	42273592	A	G	PASS	intron_variant	MODIFIER	MAP4K4	MAP4K4	transcript	XM_038550972.1	protein_coding	2	c.124-26570T>C
chr10	42273592	A	G	PASS	intron_variant	MODIFIER	MAP4K4	MAP4K4	transcript	XM_038550976.1	protein_coding	2	c.124-26570T>C
chr10	42273592	A	G	PASS	intron_variant	MODIFIER	MAP4K4	MAP4K4	transcript	XM_038550981.1	protein_coding	2	c.124-26570T>C
chr10	42273592	A	G	PASS	intron_variant	MODIFIER	MAP4K4	MAP4K4	transcript	XM_038550982.1	protein_coding	2	c.124-26570T>C
chr10	42273592	A	G	PASS	intron_variant	MODIFIER	MAP4K4	MAP4K4	transcript	XM_038550950.1	protein_coding	2	c.124-26570T>C
chr10	42273592	A	G	PASS	intron_variant	MODIFIER	MAP4K4	MAP4K4	transcript	XM_038550951.1	protein_coding	2	c.124-26570T>C
chr10	42273592	A	G	PASS	intron_variant	MODIFIER	MAP4K4	MAP4K4	transcript	XM_038550952.1	protein_coding	2	c.124-26570T>C
chr10	42273592	A	G	PASS	intron_variant	MODIFIER	MAP4K4	MAP4K4	transcript	XM_038550953.1	protein_coding	2	c.124-26570T>C
chr10	42273592	A	G	PASS	intron_variant	MODIFIER	MAP4K4	MAP4K4	transcript	XM_038550959.1	protein_coding	2	c.124-26570T>C
chr10	42273592	A	G	PASS	intron_variant	MODIFIER	MAP4K4	MAP4K4	transcript	XM_038550965.1	protein_coding	2	c.124-26570T>C
chr10	42273592	A	G	PASS	intron_variant	MODIFIER	MAP4K4	MAP4K4	transcript	XM_038550966.1	protein_coding	2	c.124-26570T>C
chr10	42273592	A	G	PASS	intron_variant	MODIFIER	MAP4K4	MAP4K4	transcript	XM_038550968.1	protein_coding	2	c.124-26570T>C
chr10	42273592	A	G	PASS	intron_variant	MODIFIER	MAP4K4	MAP4K4	transcript	XM_038550969.1	protein_coding	2	c.124-26570T>C
chr10	42273592	A	G	PASS	intron_variant	MODIFIER	MAP4K4	MAP4K4	transcript	XM_038550973.1	protein_coding	2	c.124-26570T>C
chr10	42273592	A	G	PASS	intron_variant	MODIFIER	MAP4K4	MAP4K4	transcript	XM_038550974.1	protein_coding	2	c.124-26570T>C
chr10	42273592	A	G	PASS	intron_variant	MODIFIER	MAP4K4	MAP4K4	transcript	XM_038550975.1	protein_coding	2	c.124-26570T>C
chr10	42273592	A	G	PASS	intron_variant	MODIFIER	MAP4K4	MAP4K4	transcript	XM_038550977.1	protein_coding	2	c.124-26570T>C
chr10	42273592	A	G	PASS	intron_variant	MODIFIER	MAP4K4	MAP4K4	transcript	XM_038550979.1	protein_coding	2	c.124-26570T>C
chr10	42273592	A	G	PASS	intron_variant	MODIFIER	MAP4K4	MAP4K4	transcript	XM_038550935.1	protein_coding	2	c.124-26570T>C
chr10	42273592	A	G	PASS	intron_variant	MODIFIER	MAP4K4	MAP4K4	transcript	XM_038550936.1	protein_coding	2	c.124-26570T>C
chr10	42273592	A	G	PASS	intron_variant	MODIFIER	MAP4K4	MAP4K4	transcript	XM_038550937.1	protein_coding	2	c.124-26570T>C
chr10	42273592	A	G	PASS	intron_variant	MODIFIER	MAP4K4	MAP4K4	transcript	XM_038550939.1	protein_coding	2	c.124-26570T>C
chr10	42273592	A	G	PASS	intron_variant	MODIFIER	MAP4K4	MAP4K4	transcript	XM_038550940.1	protein_coding	2	c.124-26570T>C
chr10	42273592	A	G	PASS	intron_variant	MODIFIER	MAP4K4	MAP4K4	transcript	XM_038550942.1	protein_coding	2	c.124-26570T>C
chr10	42273592	A	G	PASS	intron_variant	MODIFIER	MAP4K4	MAP4K4	transcript	XM_038550944.1	protein_coding	2	c.124-26570T>C
chr10	42273592	A	G	PASS	intron_variant	MODIFIER	MAP4K4	MAP4K4	transcript	XM_038550945.1	protein_coding	2	c.124-26570T>C
chr10	42273592	A	G	PASS	intron_variant	MODIFIER	MAP4K4	MAP4K4	transcript	XM_038550954.1	protein_coding	2	c.124-26570T>C
chr10	42273592	A	G	PASS	intron_variant	MODIFIER	MAP4K4	MAP4K4	transcript	XM_038550955.1	protein_coding	2	c.124-26570T>C
chr10	42273592	A	G	PASS	intron_variant	MODIFIER	MAP4K4	MAP4K4	transcript	XM_038550956.1	protein_coding	2	c.124-26570T>C
chr10	42273592	A	G	PASS	intron_variant	MODIFIER	MAP4K4	MAP4K4	transcript	XM_038550960.1	protein_coding	2	c.124-26570T>C
chr10	42273592	A	G	PASS	intron_variant	MODIFIER	MAP4K4	MAP4K4	transcript	XM_038550961.1	protein_coding	2	c.124-26570T>C
chr10	42273592	A	G	PASS	intron_variant	MODIFIER	MAP4K4	MAP4K4	transcript	XM_038550962.1	protein_coding	2	c.124-26570T>C
chr10	42273592	A	G	PASS	intron_variant	MODIFIER	MAP4K4	MAP4K4	transcript	XM_038550963.1	protein_coding	2	c.124-26570T>C
chr10	42273592	A	G	PASS	intron_variant	MODIFIER	MAP4K4	MAP4K4	transcript	XM_038550964.1	protein_coding	2	c.124-26570T>C
chr10	42273592	A	G	PASS	intron_variant	MODIFIER	MAP4K4	MAP4K4	transcript	XM_038550970.1	protein_coding	2	c.124-26570T>C
chr10	42273592	A	G	PASS	intron_variant	MODIFIER	MAP4K4	MAP4K4	transcript	XM_038550971.1	protein_coding	2	c.124-26570T>C
chr10	42273592	A	G	PASS	intron_variant	MODIFIER	MAP4K4	MAP4K4	transcript	XM_038550980.1	protein_coding	2	c.124-26570T>C
chr10	42273592	A	G	PASS	intron_variant	MODIFIER	MAP4K4	MAP4K4	transcript	XM_038550933.1	protein_coding	2	c.124-26570T>C
chr10	42273592	A	G	PASS	intron_variant	MODIFIER	MAP4K4	MAP4K4	transcript	XM_038550938.1	protein_coding	2	c.124-26570T>C
chr10	42273592	A	G	PASS	intron_variant	MODIFIER	MAP4K4	MAP4K4	transcript	XM_038550941.1	protein_coding	2	c.124-26570T>C
chr10	42273592	A	G	PASS	intron_variant	MODIFIER	MAP4K4	MAP4K4	transcript	XM_038550943.1	protein_coding	2	c.124-26570T>C
chr10	42273592	A	G	PASS	intron_variant	MODIFIER	MAP4K4	MAP4K4	transcript	XM_038550946.1	protein_coding	2	c.124-26570T>C
chr10	42273592	A	G	PASS	intron_variant	MODIFIER	MAP4K4	MAP4K4	transcript	XM_038550947.1	protein_coding	2	c.124-26570T>C
chr10	42273592	A	G	PASS	intron_variant	MODIFIER	MAP4K4	MAP4K4	transcript	XM_038550948.1	protein_coding	2	c.124-26570T>C
chr10	42273592	A	G	PASS	intron_variant	MODIFIER	MAP4K4	MAP4K4	transcript	XM_038550949.1	protein_coding	2	c.124-26570T>C
chr10	42273592	A	G	PASS	intron_variant	MODIFIER	MAP4K4	MAP4K4	transcript	XM_038550958.1	protein_coding	2	c.124-26570T>C
chr10	42273592	A	G	PASS	intron_variant	MODIFIER	MAP4K4	MAP4K4	transcript	XM_038550967.1	protein_coding	2	c.124-26570T>C
chr10	42273592	A	G	PASS	intron_variant	MODIFIER	MAP4K4	MAP4K4	transcript	XM_038550932.1	protein_coding	2	c.124-26570T>C
chr10	42273592	A	G	PASS	intron_variant	MODIFIER	MAP4K4	MAP4K4	transcript	XM_038550934.1	protein_coding	2	c.124-26570T>C
chr10	42347060	A	G	PASS	intergenic_region	MODIFIER	MAP4K4-LOC119876728	MAP4K4-LOC119876728	intergenic_region	MAP4K4-LOC119876728		-1	n.42347060A>G
chr10	42360076	G	A	PASS	intergenic_region	MODIFIER	MAP4K4-LOC119876728	MAP4K4-LOC119876728	intergenic_region	MAP4K4-LOC119876728		-1	n.42360076G>A
chr10	42525221	C	T	PASS	missense_variant	MODERATE	LOC119863875	LOC119863875	transcript	XM_038550985.1	protein_coding	1	c.17G>A	p.Arg6His
chr10	42525221	C	T	PASS	intron_variant	MODIFIER	RFX8	RFX8	transcript	NM_001270887.1	protein_coding	1	c.72+5673C>T
chr10	42592171	A	C	PASS	upstream_gene_variant	MODIFIER	CREG2	CREG2	transcript	XM_038550984.1	protein_coding	-1	c.-3194A>C
chr10	42592171	A	C	PASS	intron_variant	MODIFIER	LOC111097704	LOC111097704	transcript	XR_005365765.1	pseudogene	2	n.1243+4843T>G
chr10	42592171	A	C	PASS	intron_variant	MODIFIER	LOC111097704	LOC111097704	transcript	XR_005365764.1	pseudogene	2	n.1195+4843T>G
chr10	43484193	C	T	PASS	intergenic_region	MODIFIER	LONRF2-LOC119873774	LONRF2-LOC119873774	intergenic_region	LONRF2-LOC119873774		-1	n.43484193C>T
chr10	44087365	A	ATGTT	PASS	intron_variant	MODIFIER	AFF3	AFF3	transcript	XM_038551011.1	protein_coding	13	c.1310+19444_1310+19445insTGTT
chr10	44087365	A	ATGTT	PASS	intron_variant	MODIFIER	AFF3	AFF3	transcript	XM_038551013.1	protein_coding	12	c.1235+19444_1235+19445insTGTT
chr10	44087365	A	ATGTT	PASS	intron_variant	MODIFIER	AFF3	AFF3	transcript	XM_038551012.1	protein_coding	11	c.1259+19444_1259+19445insTGTT
chr10	44087365	A	ATGTT	PASS	intron_variant	MODIFIER	AFF3	AFF3	transcript	XM_038551014.1	protein_coding	11	c.1004+19444_1004+19445insTGTT
chr10	44087366	C	CATTTTCGTTGTTCATTTTCAGCGTTG	PASS	intron_variant	MODIFIER	AFF3	AFF3	transcript	XM_038551011.1	protein_coding	13	c.1310+19445_1310+19446insATTTTCGTTGTTCATTTTCAGCGTTG
chr10	44087366	C	CATTTTCGTTGTTCATTTTCAGCGTTG	PASS	intron_variant	MODIFIER	AFF3	AFF3	transcript	XM_038551013.1	protein_coding	12	c.1235+19445_1235+19446insATTTTCGTTGTTCATTTTCAGCGTTG
chr10	44087366	C	CATTTTCGTTGTTCATTTTCAGCGTTG	PASS	intron_variant	MODIFIER	AFF3	AFF3	transcript	XM_038551012.1	protein_coding	11	c.1259+19445_1259+19446insATTTTCGTTGTTCATTTTCAGCGTTG
chr10	44087366	C	CATTTTCGTTGTTCATTTTCAGCGTTG	PASS	intron_variant	MODIFIER	AFF3	AFF3	transcript	XM_038551014.1	protein_coding	11	c.1004+19445_1004+19446insATTTTCGTTGTTCATTTTCAGCGTTG
chr10	44412419	C	T	PASS	intergenic_region	MODIFIER	TXNDC9-LOC102153480	TXNDC9-LOC102153480	intergenic_region	TXNDC9-LOC102153480		-1	n.44412419C>T
chr10	44442527	T	C	PASS	intron_variant	MODIFIER	LOC102153480	LOC102153480	transcript	XR_005366297.1	pseudogene	2	n.211+4772A>G
chr10	44564252	A	T	PASS	upstream_gene_variant	MODIFIER	MRPL30	MRPL30	transcript	XM_038551044.1	protein_coding	-1	c.-995T>A
chr10	44564252	A	T	PASS	upstream_gene_variant	MODIFIER	MRPL30	MRPL30	transcript	XM_038551045.1	protein_coding	-1	c.-1063T>A
chr10	44564252	A	T	PASS	upstream_gene_variant	MODIFIER	MRPL30	MRPL30	transcript	XM_038551046.1	protein_coding	-1	c.-1132T>A
chr10	44564252	A	T	PASS	intron_variant	MODIFIER	MITD1	MITD1	transcript	XM_038551042.1	protein_coding	1	c.151+588A>T
chr10	44564252	A	T	PASS	intron_variant	MODIFIER	MITD1	MITD1	transcript	XM_038551043.1	protein_coding	1	c.151+588A>T
chr10	44564252	A	T	PASS	intron_variant	MODIFIER	MITD1	MITD1	transcript	XR_005365784.1	pseudogene	1	n.221+588A>T
chr10	44640346	G	T	PASS	intron_variant	MODIFIER	TSGA10	TSGA10	transcript	XM_038551030.1	protein_coding	9	c.1193+8538G>T
chr10	44640346	G	T	PASS	intron_variant	MODIFIER	TSGA10	TSGA10	transcript	XM_038551033.1	protein_coding	10	c.608+8538G>T
chr10	44640346	G	T	PASS	intron_variant	MODIFIER	TSGA10	TSGA10	transcript	XM_038551031.1	protein_coding	9	c.608+8538G>T
chr10	44640346	G	T	PASS	intron_variant	MODIFIER	TSGA10	TSGA10	transcript	XM_038551032.1	protein_coding	10	c.608+8538G>T
chr10	44640346	G	T	PASS	intron_variant	MODIFIER	TSGA10	TSGA10	transcript	XM_038551029.1	protein_coding	8	c.608+8538G>T
chr10	44640346	G	T	PASS	intron_variant	MODIFIER	TSGA10	TSGA10	transcript	XR_005365783.1	pseudogene	8	n.1136+8538G>T
chr10	44640346	G	T	PASS	intron_variant	MODIFIER	TSGA10	TSGA10	transcript	XM_038551034.1	protein_coding	6	c.608+8538G>T
chr10	44640346	G	T	PASS	intron_variant	MODIFIER	TSGA10	TSGA10	transcript	XM_038551035.1	protein_coding	6	c.608+8538G>T
chr10	44649442	C	T	VQSRTrancheSNP99.90to100.00	intron_variant	MODIFIER	TSGA10	TSGA10	transcript	XM_038551030.1	protein_coding	9	c.1194-4634C>T
chr10	44649442	C	T	VQSRTrancheSNP99.90to100.00	intron_variant	MODIFIER	TSGA10	TSGA10	transcript	XM_038551033.1	protein_coding	10	c.609-4634C>T
chr10	44649442	C	T	VQSRTrancheSNP99.90to100.00	intron_variant	MODIFIER	TSGA10	TSGA10	transcript	XM_038551031.1	protein_coding	9	c.609-4634C>T
chr10	44649442	C	T	VQSRTrancheSNP99.90to100.00	intron_variant	MODIFIER	TSGA10	TSGA10	transcript	XM_038551032.1	protein_coding	10	c.609-4634C>T
chr10	44649442	C	T	VQSRTrancheSNP99.90to100.00	intron_variant	MODIFIER	TSGA10	TSGA10	transcript	XM_038551029.1	protein_coding	8	c.609-4634C>T
chr10	44649442	C	T	VQSRTrancheSNP99.90to100.00	intron_variant	MODIFIER	TSGA10	TSGA10	transcript	XR_005365783.1	pseudogene	8	n.1137-4634C>T
chr10	44649442	C	T	VQSRTrancheSNP99.90to100.00	intron_variant	MODIFIER	TSGA10	TSGA10	transcript	XM_038551034.1	protein_coding	6	c.609-4634C>T
chr10	44649442	C	T	VQSRTrancheSNP99.90to100.00	intron_variant	MODIFIER	TSGA10	TSGA10	transcript	XM_038551035.1	protein_coding	6	c.609-4634C>T
chr10	44743942	G	A	PASS	downstream_gene_variant	MODIFIER	TSGA10	TSGA10	transcript	XM_038551029.1	protein_coding	-1	c.*2568G>A
chr10	44743942	G	A	PASS	downstream_gene_variant	MODIFIER	TSGA10	TSGA10	transcript	XR_005365783.1	pseudogene	-1	n.*2327G>A
chr10	44743942	G	A	PASS	intron_variant	MODIFIER	CRACDL	CRACDL	transcript	XM_038551579.1	protein_coding	1	c.11+2483G>A
chr10	44795491	C	A	PASS	intron_variant	MODIFIER	CRACDL	CRACDL	transcript	XM_038551579.1	protein_coding	1	c.11+54032C>A
chr10	44836616	G	A	PASS	intron_variant	MODIFIER	CRACDL	CRACDL	transcript	XM_038551579.1	protein_coding	1	c.12-20719G>A
chr10	44836616	G	A	PASS	intragenic_variant	MODIFIER	LOC100685430	LOC100685430	gene_variant	LOC100685430		-1	n.44836616G>A
chr10	44899060	CAACAT	C	PASS	intron_variant	MODIFIER	CRACDL	CRACDL	transcript	XM_038551579.1	protein_coding	7	c.2299+5138_2299+5142delAACAT
chr10	45197115	C	T	PASS	upstream_gene_variant	MODIFIER	INPP4A	INPP4A	transcript	XM_038551060.1	protein_coding	-1	c.-2806G>A
chr10	45197115	C	T	PASS	upstream_gene_variant	MODIFIER	INPP4A	INPP4A	transcript	XM_038551061.1	protein_coding	-1	c.-2806G>A
chr10	45197115	C	T	PASS	upstream_gene_variant	MODIFIER	INPP4A	INPP4A	transcript	XM_038551065.1	protein_coding	-1	c.-2806G>A
chr10	45197115	C	T	PASS	upstream_gene_variant	MODIFIER	INPP4A	INPP4A	transcript	XM_038551066.1	protein_coding	-1	c.-2806G>A
chr10	45197115	C	T	PASS	upstream_gene_variant	MODIFIER	INPP4A	INPP4A	transcript	XM_038551068.1	protein_coding	-1	c.-2806G>A
chr10	45197115	C	T	PASS	upstream_gene_variant	MODIFIER	INPP4A	INPP4A	transcript	XM_038551069.1	protein_coding	-1	c.-2806G>A
chr10	45197115	C	T	PASS	upstream_gene_variant	MODIFIER	INPP4A	INPP4A	transcript	XM_038551062.1	protein_coding	-1	c.-2806G>A
chr10	45197115	C	T	PASS	upstream_gene_variant	MODIFIER	INPP4A	INPP4A	transcript	XM_038551063.1	protein_coding	-1	c.-2806G>A
chr10	45197115	C	T	PASS	intron_variant	MODIFIER	INPP4A	INPP4A	transcript	XM_038551053.1	protein_coding	1	c.-174-1715G>A
chr10	45197115	C	T	PASS	intron_variant	MODIFIER	INPP4A	INPP4A	transcript	XM_038551059.1	protein_coding	1	c.-174-1715G>A
chr10	45197115	C	T	PASS	intron_variant	MODIFIER	INPP4A	INPP4A	transcript	XM_038551067.1	protein_coding	1	c.-174-1715G>A
chr10	45197115	C	T	PASS	intron_variant	MODIFIER	INPP4A	INPP4A	transcript	XM_038551054.1	protein_coding	1	c.-174-1715G>A
chr10	45197115	C	T	PASS	intron_variant	MODIFIER	INPP4A	INPP4A	transcript	XM_038551055.1	protein_coding	1	c.-342-1715G>A
chr10	45197115	C	T	PASS	intron_variant	MODIFIER	INPP4A	INPP4A	transcript	XM_038551056.1	protein_coding	1	c.-174-1715G>A
chr10	45197115	C	T	PASS	intron_variant	MODIFIER	INPP4A	INPP4A	transcript	XM_038551057.1	protein_coding	1	c.-174-1715G>A
chr10	45197115	C	T	PASS	intron_variant	MODIFIER	INPP4A	INPP4A	transcript	XM_038551058.1	protein_coding	1	c.-174-1715G>A
chr10	45197115	C	T	PASS	intron_variant	MODIFIER	INPP4A	INPP4A	transcript	XM_038551064.1	protein_coding	1	c.-174-1715G>A
chr10	45879529	AAAAT	A	PASS	intron_variant	MODIFIER	TMEM131	TMEM131	transcript	XM_038551086.1	protein_coding	38	c.5105+30_5105+33delAAAT
chr10	46108330	T	G	PASS	intron_variant	MODIFIER	FAM178B	FAM178B	transcript	XM_038551100.1	protein_coding	8	c.782-5883T>G
chr10	46108330	T	G	PASS	intron_variant	MODIFIER	FAM178B	FAM178B	transcript	XM_038551101.1	protein_coding	8	c.713-5883T>G
chr10	46108330	T	G	PASS	intron_variant	MODIFIER	FAM178B	FAM178B	transcript	XM_038551102.1	protein_coding	8	c.782-5883T>G
chr10	46108330	T	G	PASS	intron_variant	MODIFIER	FAM178B	FAM178B	transcript	XM_038551104.1	protein_coding	8	c.782-5883T>G
chr10	46108330	T	G	PASS	intron_variant	MODIFIER	FAM178B	FAM178B	transcript	XM_038551103.1	protein_coding	6	c.569-5883T>G
chr10	46108330	T	G	PASS	intron_variant	MODIFIER	FAM178B	FAM178B	transcript	XM_038551105.1	protein_coding	3	c.26-5883T>G
chr10	47516435	C	T	PASS	intergenic_region	MODIFIER	LOC111097724-LOC100687001	LOC111097724-LOC100687001	intergenic_region	LOC111097724-LOC100687001		-1	n.47516435C>T
chr10	49573876	A	T	PASS	intergenic_region	MODIFIER	LOC111097736-EPAS1	LOC111097736-EPAS1	intergenic_region	LOC111097736-EPAS1		-1	n.49573876A>T
chr10	49631904	T	A	PASS	intron_variant	MODIFIER	EPAS1	EPAS1	transcript	XM_038551203.1	protein_coding	2	c.27-20225T>A
chr10	50367134	G	A	PASS	upstream_gene_variant	MODIFIER	CALM2	CALM2	transcript	XM_038551229.1	protein_coding	-1	c.-1110C>T
chr10	50367134	G	A	PASS	intron_variant	MODIFIER	LOC102155086	LOC102155086	transcript	XR_005365906.1	pseudogene	1	n.521-213G>A
chr10	50367134	G	A	PASS	intron_variant	MODIFIER	LOC102155086	LOC102155086	transcript	XR_005365898.1	pseudogene	1	n.378-213G>A
chr10	50367134	G	A	PASS	intron_variant	MODIFIER	LOC102155086	LOC102155086	transcript	XR_005365905.1	pseudogene	1	n.323-213G>A
chr10	50367134	G	A	PASS	intron_variant	MODIFIER	LOC102155086	LOC102155086	transcript	XR_005365901.1	pseudogene	1	n.323-213G>A
chr10	50367134	G	A	PASS	intron_variant	MODIFIER	LOC102155086	LOC102155086	transcript	XR_005365904.1	pseudogene	1	n.323-213G>A
chr10	50367134	G	A	PASS	intron_variant	MODIFIER	LOC102155086	LOC102155086	transcript	XR_005365902.1	pseudogene	1	n.323-213G>A
chr10	50367134	G	A	PASS	intron_variant	MODIFIER	LOC102155086	LOC102155086	transcript	XR_005365899.1	pseudogene	1	n.323-213G>A
chr10	50367134	G	A	PASS	intron_variant	MODIFIER	LOC102155086	LOC102155086	transcript	XR_005365907.1	pseudogene	1	n.323-213G>A
chr10	50367134	G	A	PASS	intron_variant	MODIFIER	LOC102155086	LOC102155086	transcript	XR_005365903.1	pseudogene	1	n.323-213G>A
chr10	50367134	G	A	PASS	intron_variant	MODIFIER	LOC102155086	LOC102155086	transcript	XR_005365900.1	pseudogene	1	n.323-213G>A
chr10	50367134	G	A	PASS	intron_variant	MODIFIER	LOC102155086	LOC102155086	transcript	XR_005365910.1	pseudogene	1	n.320-213G>A
chr10	50367134	G	A	PASS	intron_variant	MODIFIER	LOC102155086	LOC102155086	transcript	XR_005365908.1	pseudogene	1	n.320-213G>A
chr10	50367134	G	A	PASS	intron_variant	MODIFIER	LOC102155086	LOC102155086	transcript	XR_005365911.1	pseudogene	1	n.318-213G>A
chr10	50367134	G	A	PASS	intron_variant	MODIFIER	LOC102155086	LOC102155086	transcript	XR_005365909.1	pseudogene	1	n.318-213G>A
chr10	50367134	G	A	PASS	intron_variant	MODIFIER	LOC102155086	LOC102155086	transcript	XR_005365897.1	pseudogene	1	n.316-213G>A
chr10	50539795	G	A	PASS	missense_variant	MODERATE	LOC119873733	LOC119873733	transcript	XM_038551581.1	protein_coding	2	c.179G>A	p.Arg60Lys
chr10	50539795	G	A	PASS	upstream_gene_variant	MODIFIER	EPCAM	EPCAM	transcript	XM_038551231.1	protein_coding	-1	c.-419G>A
chr10	50539795	G	A	PASS	upstream_gene_variant	MODIFIER	EPCAM	EPCAM	transcript	XM_038551232.1	protein_coding	-1	c.-1605G>A
chr10	50564824	C	T	PASS	intergenic_region	MODIFIER	EPCAM-MSH2	EPCAM-MSH2	intergenic_region	EPCAM-MSH2		-1	n.50564824C>T
chr10	50954813	C	T	VQSRTrancheSNP99.90to100.00	intron_variant	MODIFIER	FBXO11	FBXO11	transcript	XM_038551237.1	protein_coding	1	c.-21+26023G>A
chr11	21364285	G	GA	PASS	intergenic_region	MODIFIER	HSPA4-LOC119874011	HSPA4-LOC119874011	intergenic_region	HSPA4-LOC119874011		-1	n.21364285_21364286insA
chr11	21883284	G	C	PASS	intergenic_region	MODIFIER	FSTL4-LOC111098026	FSTL4-LOC111098026	intergenic_region	FSTL4-LOC111098026		-1	n.21883284G>C
chr11	32339319	AGGCGGGG	A	PASS	intergenic_region	MODIFIER	LOC481540-LOC119876768	LOC481540-LOC119876768	intergenic_region	LOC481540-LOC119876768		-1	n.32339320_32339326delGGCGGGG
chr12	24495971	T	TAAAAAGATTAAAGTAAAAAAAAAAAAAAAAAAAAAAAAAAAAAAAAAAAAAAAAAAA	PASS	intron_variant	MODIFIER	KIAA1586	KIAA1586	transcript	XM_038554409.1	protein_coding	3	c.186+145_186+146insAAAAAGATTAAAGTAAAAAAAAAAAAAAAAAAAAAAAAAAAAAAAAAAAAAAAAAAA
chr12	24495971	T	TAAAAAGATTAAAGTAAAAAAAAAAAAAAAAAAAAAAAAAAAAAAAAAAAAAAAAAAA	PASS	intron_variant	MODIFIER	KIAA1586	KIAA1586	transcript	XM_038554410.1	protein_coding	2	c.106-1073_106-1072insAAAAAGATTAAAGTAAAAAAAAAAAAAAAAAAAAAAAAAAAAAAAAAAAAAAAAAAA
chr12	24595766	G	GTGTAAATTTTTTTTTTTTTATTTTTTTTTTTTTTTTTTTTTTTTTTTTTTTTTTTTTTTTTTT	PASS	intron_variant	MODIFIER	ZNF451	ZNF451	transcript	XM_038554411.1	protein_coding	10	c.2612-326_2612-325insTGTAAATTTTTTTTTTTTTATTTTTTTTTTTTTTTTTTTTTTTTTTTTTTTTTTTTTTTTTTT
chr12	24595766	G	GTGTAAATTTTTTTTTTTTTATTTTTTTTTTTTTTTTTTTTTTTTTTTTTTTTTTTTTTTTTTT	PASS	intron_variant	MODIFIER	ZNF451	ZNF451	transcript	XM_038554413.1	protein_coding	10	c.2612-326_2612-325insTGTAAATTTTTTTTTTTTTATTTTTTTTTTTTTTTTTTTTTTTTTTTTTTTTTTTTTTTTTTT
chr12	24595766	G	GTGTAAATTTTTTTTTTTTTATTTTTTTTTTTTTTTTTTTTTTTTTTTTTTTTTTTTTTTTTTT	PASS	intron_variant	MODIFIER	ZNF451	ZNF451	transcript	XM_038554412.1	protein_coding	9	c.2582-326_2582-325insTGTAAATTTTTTTTTTTTTATTTTTTTTTTTTTTTTTTTTTTTTTTTTTTTTTTTTTTTTTTT
chr12	25089780	G	A	PASS	intergenic_region	MODIFIER	PRIM2-LOC111098164	PRIM2-LOC111098164	intergenic_region	PRIM2-LOC111098164		-1	n.25089780G>A
chr12	26841195	A	T	PASS	intergenic_region	MODIFIER	LOC119876847-LOC111098206	LOC119876847-LOC111098206	intergenic_region	LOC119876847-LOC111098206		-1	n.26841195A>T
chr12	32494169	T	C	PASS	downstream_gene_variant	MODIFIER	LMBRD1	LMBRD1	transcript	XM_038554443.1	protein_coding	-1	c.*4304A>G
chr12	32494169	T	C	PASS	downstream_gene_variant	MODIFIER	LMBRD1	LMBRD1	transcript	XM_038554444.1	protein_coding	-1	c.*4304A>G
chr12	32494169	T	C	PASS	intergenic_region	MODIFIER	LOC100856404-LMBRD1	LOC100856404-LMBRD1	intergenic_region	LOC100856404-LMBRD1		-1	n.32494169T>C
chr12	33441142	T	G	PASS	intron_variant	MODIFIER	SMAP1	SMAP1	transcript	NM_001097558.1	protein_coding	3	c.339-329T>G
chr12	33948420	T	C	PASS	intron_variant	MODIFIER	LOC119874195	LOC119874195	transcript	XR_005367906.1	pseudogene	1	n.125-25148A>G
chr12	34054037	T	A	PASS	intergenic_region	MODIFIER	LOC111098169-LOC100683288	LOC111098169-LOC100683288	intergenic_region	LOC111098169-LOC100683288		-1	n.34054037T>A
chr12	34490780	G	C	PASS	intron_variant	MODIFIER	RIMS1	RIMS1	transcript	XM_038554462.1	protein_coding	1	c.165-1024G>C
chr12	34490780	G	C	PASS	intron_variant	MODIFIER	RIMS1	RIMS1	transcript	XM_038554463.1	protein_coding	1	c.165-1024G>C
chr12	34490780	G	C	PASS	intron_variant	MODIFIER	RIMS1	RIMS1	transcript	XM_038554464.1	protein_coding	1	c.165-1024G>C
chr12	34490780	G	C	PASS	intron_variant	MODIFIER	RIMS1	RIMS1	transcript	XM_038554465.1	protein_coding	1	c.165-1024G>C
chr12	34490780	G	C	PASS	intron_variant	MODIFIER	RIMS1	RIMS1	transcript	XM_038554466.1	protein_coding	1	c.165-1024G>C
chr12	34490780	G	C	PASS	intron_variant	MODIFIER	RIMS1	RIMS1	transcript	XM_038554467.1	protein_coding	1	c.165-1024G>C
chr12	34490780	G	C	PASS	intron_variant	MODIFIER	RIMS1	RIMS1	transcript	XM_038554468.1	protein_coding	1	c.165-1024G>C
chr12	34490780	G	C	PASS	intron_variant	MODIFIER	RIMS1	RIMS1	transcript	XM_038554469.1	protein_coding	1	c.164+81405G>C
chr12	34490780	G	C	PASS	intron_variant	MODIFIER	RIMS1	RIMS1	transcript	XM_038554470.1	protein_coding	1	c.165-1024G>C
chr12	34490780	G	C	PASS	intron_variant	MODIFIER	RIMS1	RIMS1	transcript	XM_038554471.1	protein_coding	1	c.165-1024G>C
chr12	34490780	G	C	PASS	intron_variant	MODIFIER	RIMS1	RIMS1	transcript	XM_038554472.1	protein_coding	1	c.165-1024G>C
chr12	34490780	G	C	PASS	intron_variant	MODIFIER	RIMS1	RIMS1	transcript	XM_038554473.1	protein_coding	1	c.165-1024G>C
chr12	34490780	G	C	PASS	intron_variant	MODIFIER	RIMS1	RIMS1	transcript	XM_038554474.1	protein_coding	1	c.165-1024G>C
chr12	34490780	G	C	PASS	intron_variant	MODIFIER	RIMS1	RIMS1	transcript	XM_038554475.1	protein_coding	1	c.165-1024G>C
chr12	34490780	G	C	PASS	intron_variant	MODIFIER	RIMS1	RIMS1	transcript	XM_038554476.1	protein_coding	1	c.165-1024G>C
chr12	34490780	G	C	PASS	intron_variant	MODIFIER	RIMS1	RIMS1	transcript	XM_038554477.1	protein_coding	1	c.165-1024G>C
chr12	34490780	G	C	PASS	intron_variant	MODIFIER	RIMS1	RIMS1	transcript	XM_038554478.1	protein_coding	1	c.165-1024G>C
chr12	34490780	G	C	PASS	intron_variant	MODIFIER	RIMS1	RIMS1	transcript	XM_038554479.1	protein_coding	1	c.165-1024G>C
chr12	34490780	G	C	PASS	intron_variant	MODIFIER	RIMS1	RIMS1	transcript	XM_038554480.1	protein_coding	1	c.165-1024G>C
chr12	34490780	G	C	PASS	intron_variant	MODIFIER	RIMS1	RIMS1	transcript	XM_038554481.1	protein_coding	1	c.165-1024G>C
chr12	34490780	G	C	PASS	intron_variant	MODIFIER	RIMS1	RIMS1	transcript	XM_038554482.1	protein_coding	1	c.165-1024G>C
chr12	34490780	G	C	PASS	intron_variant	MODIFIER	RIMS1	RIMS1	transcript	XM_038554483.1	protein_coding	1	c.165-1024G>C
chr12	34490780	G	C	PASS	intron_variant	MODIFIER	RIMS1	RIMS1	transcript	XM_038554484.1	protein_coding	1	c.165-1024G>C
chr12	34490780	G	C	PASS	intron_variant	MODIFIER	RIMS1	RIMS1	transcript	XM_038554485.1	protein_coding	1	c.165-1024G>C
chr12	34490780	G	C	PASS	intron_variant	MODIFIER	RIMS1	RIMS1	transcript	XM_038554486.1	protein_coding	1	c.165-1024G>C
chr12	34490780	G	C	PASS	intron_variant	MODIFIER	RIMS1	RIMS1	transcript	XM_038554487.1	protein_coding	1	c.165-1024G>C
chr12	34490780	G	C	PASS	intron_variant	MODIFIER	RIMS1	RIMS1	transcript	XM_038554488.1	protein_coding	1	c.165-1024G>C
chr12	34490780	G	C	PASS	intron_variant	MODIFIER	RIMS1	RIMS1	transcript	XM_038554489.1	protein_coding	1	c.165-1024G>C
chr12	34490780	G	C	PASS	intron_variant	MODIFIER	RIMS1	RIMS1	transcript	XM_038554490.1	protein_coding	1	c.165-1024G>C
chr12	34490780	G	C	PASS	intron_variant	MODIFIER	RIMS1	RIMS1	transcript	XM_038554491.1	protein_coding	1	c.165-1024G>C
chr12	34490780	G	C	PASS	intron_variant	MODIFIER	RIMS1	RIMS1	transcript	XM_038554492.1	protein_coding	1	c.165-1024G>C
chr12	34490780	G	C	PASS	intron_variant	MODIFIER	RIMS1	RIMS1	transcript	XM_038554493.1	protein_coding	1	c.165-1024G>C
chr12	34490780	G	C	PASS	intron_variant	MODIFIER	RIMS1	RIMS1	transcript	XM_038554494.1	protein_coding	1	c.165-1024G>C
chr12	34490780	G	C	PASS	intron_variant	MODIFIER	RIMS1	RIMS1	transcript	XM_038554495.1	protein_coding	1	c.165-1024G>C
chr12	34490780	G	C	PASS	intron_variant	MODIFIER	RIMS1	RIMS1	transcript	XM_038554496.1	protein_coding	1	c.165-1024G>C
chr12	34490780	G	C	PASS	intron_variant	MODIFIER	RIMS1	RIMS1	transcript	XM_038554497.1	protein_coding	1	c.165-1024G>C
chr12	34490780	G	C	PASS	intron_variant	MODIFIER	RIMS1	RIMS1	transcript	XM_038554498.1	protein_coding	1	c.165-1024G>C
chr12	34490780	G	C	PASS	intron_variant	MODIFIER	RIMS1	RIMS1	transcript	XM_038554499.1	protein_coding	1	c.165-1024G>C
chr12	34490780	G	C	PASS	intron_variant	MODIFIER	RIMS1	RIMS1	transcript	XM_038554500.1	protein_coding	1	c.165-1024G>C
chr12	34490780	G	C	PASS	intron_variant	MODIFIER	RIMS1	RIMS1	transcript	XM_038554501.1	protein_coding	1	c.165-1024G>C
chr12	34490780	G	C	PASS	intron_variant	MODIFIER	RIMS1	RIMS1	transcript	XM_038554502.1	protein_coding	1	c.165-1024G>C
chr12	34908173	ATTTATTTT	A	PASS	intron_variant	MODIFIER	LOC111098312	LOC111098312	transcript	XR_005367910.1	pseudogene	1	n.102+23096_102+23103delAAAATAAA
chr12	34908173	ATTTATTTT	A	PASS	intron_variant	MODIFIER	LOC111098312	LOC111098312	transcript	XR_005367908.1	pseudogene	1	n.102+23096_102+23103delAAAATAAA
chr12	35688726	C	T	PASS	5_prime_UTR_variant	MODIFIER	OOEP	OOEP	transcript	NM_001113457.1	protein_coding	1	c.-15G>A
chr12	35688726	C	T	PASS	upstream_gene_variant	MODIFIER	LOC106559579	LOC106559579	transcript	XR_005367918.1	pseudogene	-1	n.-96C>T
chr12	36212767	G	C	PASS	intron_variant	MODIFIER	LOC111098319	LOC111098319	transcript	XR_005367924.1	pseudogene	1	n.62-12633C>G
chr12	36212767	G	C	PASS	intron_variant	MODIFIER	LOC111098319	LOC111098319	transcript	XR_005367925.1	pseudogene	1	n.62-12633C>G
chr12	38033853	A	G	PASS	intergenic_region	MODIFIER	LOC100684849-LOC119874275	LOC100684849-LOC119874275	intergenic_region	LOC100684849-LOC119874275		-1	n.38033853A>G
chr12	38243107	A	C	VQSRTrancheSNP99.90to100.00	intron_variant	MODIFIER	LOC119874276	LOC119874276	transcript	XR_005367440.1	pseudogene	1	n.172-3709T>G
chr12	68000594	A	T	PASS	intergenic_region	MODIFIER	RPF2-SLC16A10	RPF2-SLC16A10	intergenic_region	RPF2-SLC16A10		-1	n.68000594A>T
chr12	68778154	C	A	PASS	intergenic_region	MODIFIER	FYN-LOC111098401	FYN-LOC111098401	intergenic_region	FYN-LOC111098401		-1	n.68778154C>A
chr12	70935262	C	T	PASS	intergenic_region	MODIFIER	HS3ST5-LOC111098196	HS3ST5-LOC111098196	intergenic_region	HS3ST5-LOC111098196		-1	n.70935262C>T
chr13	2858806	GTTA	G	PASS	3_prime_UTR_variant	MODIFIER	YWHAZ	YWHAZ	transcript	XM_038555214.1	protein_coding	7	c.*1205_*1207delTAA
chr13	2858806	GTTA	G	PASS	3_prime_UTR_variant	MODIFIER	YWHAZ	YWHAZ	transcript	XM_038555215.1	protein_coding	7	c.*1205_*1207delTAA
chr13	6312967	TTCTC	T	PASS	intron_variant	MODIFIER	LOC119863982	LOC119863982	transcript	XR_005368499.1	pseudogene	1	n.382+7508_382+7511delTCTC
chr13	6312967	TTCTC	T	PASS	intron_variant	MODIFIER	LOC119863982	LOC119863982	transcript	XR_005368498.1	pseudogene	1	n.435+7508_435+7511delTCTC
chr13	6312967	TTCTC	T	PASS	intron_variant	MODIFIER	LOC119863982	LOC119863982	transcript	XR_005368494.1	pseudogene	1	n.387+7508_387+7511delTCTC
chr13	6312967	TTCTC	T	PASS	intron_variant	MODIFIER	LOC119863982	LOC119863982	transcript	XR_005368496.1	pseudogene	1	n.374+7508_374+7511delTCTC
chr13	6312967	TTCTC	T	PASS	intron_variant	MODIFIER	LOC119863982	LOC119863982	transcript	XR_005368493.1	pseudogene	1	n.373+7508_373+7511delTCTC
chr13	6312967	TTCTC	T	PASS	intron_variant	MODIFIER	LOC119863982	LOC119863982	transcript	XR_005368501.1	pseudogene	1	n.370+7508_370+7511delTCTC
chr13	6312967	TTCTC	T	PASS	intron_variant	MODIFIER	LOC119863982	LOC119863982	transcript	XR_005368500.1	pseudogene	1	n.361+7508_361+7511delTCTC
chr13	6312967	TTCTC	T	PASS	intron_variant	MODIFIER	LOC119863982	LOC119863982	transcript	XR_005368495.1	pseudogene	1	n.359+7508_359+7511delTCTC
chr13	6312967	TTCTC	T	PASS	intron_variant	MODIFIER	LOC119863982	LOC119863982	transcript	XR_005368497.1	pseudogene	1	n.348+7508_348+7511delTCTC
chr13	6570684	C	CT	PASS	intergenic_region	MODIFIER	LOC102153067-ZFPM2	LOC102153067-ZFPM2	intergenic_region	LOC102153067-ZFPM2		-1	n.6570684_6570685insT
chr13	6608297	TAAAGG	T	PASS	intergenic_region	MODIFIER	LOC102153067-ZFPM2	LOC102153067-ZFPM2	intergenic_region	LOC102153067-ZFPM2		-1	n.6608298_6608302delAAAGG
chr13	21919058	C	G	PASS	upstream_gene_variant	MODIFIER	LOC102153461	LOC102153461	transcript	XM_038555434.1	protein_coding	-1	c.-3386G>C
chr13	21919058	C	G	PASS	intron_variant	MODIFIER	TBC1D31	TBC1D31	transcript	XM_038555430.1	protein_coding	7	c.1033-685C>G
chr13	21919058	C	G	PASS	intron_variant	MODIFIER	TBC1D31	TBC1D31	transcript	XM_038555432.1	protein_coding	7	c.670-685C>G
chr13	21919058	C	G	PASS	intron_variant	MODIFIER	TBC1D31	TBC1D31	transcript	XM_038555431.1	protein_coding	5	c.718-685C>G
chr13	24937263	C	T	PASS	intergenic_region	MODIFIER	LOC111098551-LOC119864737	LOC111098551-LOC119864737	intergenic_region	LOC111098551-LOC119864737		-1	n.24937263C>T
chr13	44705106	GAA	G	PASS	intron_variant	MODIFIER	TEC	TEC	transcript	XM_038556032.1	protein_coding	3	c.243+285_243+286delTT
chr13	44705106	GAA	G	PASS	intron_variant	MODIFIER	TEC	TEC	transcript	XM_038556037.1	protein_coding	2	c.-106+285_-106+286delTT
chr13	44705106	GAA	G	PASS	intron_variant	MODIFIER	TEC	TEC	transcript	XM_038556034.1	protein_coding	3	c.243+285_243+286delTT
chr13	44705106	GAA	G	PASS	intron_variant	MODIFIER	TEC	TEC	transcript	XM_038556036.1	protein_coding	3	c.243+285_243+286delTT
chr13	44705106	GAA	G	PASS	intron_variant	MODIFIER	TEC	TEC	transcript	XM_038556033.1	protein_coding	4	c.243+285_243+286delTT
chr13	44705109	GGAAGGAAGGA	G	PASS	intron_variant	MODIFIER	TEC	TEC	transcript	XM_038556032.1	protein_coding	3	c.243+274_243+283delTCCTTCCTTC
chr13	44705109	GGAAGGAAGGA	G	PASS	intron_variant	MODIFIER	TEC	TEC	transcript	XM_038556037.1	protein_coding	2	c.-106+274_-106+283delTCCTTCCTTC
chr13	44705109	GGAAGGAAGGA	G	PASS	intron_variant	MODIFIER	TEC	TEC	transcript	XM_038556034.1	protein_coding	3	c.243+274_243+283delTCCTTCCTTC
chr13	44705109	GGAAGGAAGGA	G	PASS	intron_variant	MODIFIER	TEC	TEC	transcript	XM_038556036.1	protein_coding	3	c.243+274_243+283delTCCTTCCTTC
chr13	44705109	GGAAGGAAGGA	G	PASS	intron_variant	MODIFIER	TEC	TEC	transcript	XM_038556033.1	protein_coding	4	c.243+274_243+283delTCCTTCCTTC
chr13	64211787	A	G	PASS	intergenic_region	MODIFIER	LOC119865403-LOC119876955	LOC119865403-LOC119876955	intergenic_region	LOC119865403-LOC119876955		-1	n.64211787A>G
chr14	2399385	T	C	PASS	downstream_gene_variant	MODIFIER	LOC119876962	LOC119876962	transcript	XM_038556366.1	protein_coding	-1	c.*3962T>C
chr14	2399385	T	C	PASS	intergenic_region	MODIFIER	LOC119876962-OR2M9	LOC119876962-OR2M9	intergenic_region	LOC119876962-OR2M9		-1	n.2399385T>C
chr14	2399408	C	T	PASS	downstream_gene_variant	MODIFIER	LOC119876962	LOC119876962	transcript	XM_038556366.1	protein_coding	-1	c.*3985C>T
chr14	2399408	C	T	PASS	intergenic_region	MODIFIER	LOC119876962-OR2M9	LOC119876962-OR2M9	intergenic_region	LOC119876962-OR2M9		-1	n.2399408C>T
chr14	45102089	T	TAAA	PASS	intron_variant	MODIFIER	KBTBD2	KBTBD2	transcript	XM_038557283.1	protein_coding	4	c.406-189_406-188insTTT
chr14	45102089	T	TAAA	PASS	intron_variant	MODIFIER	KBTBD2	KBTBD2	transcript	XM_038557284.1	protein_coding	4	c.406-189_406-188insTTT
chr14	46102611	G	C	PASS	intron_variant	MODIFIER	BMPER	BMPER	transcript	XM_038557314.1	protein_coding	6	c.577-30882G>C
chr14	46102611	G	C	PASS	intron_variant	MODIFIER	BMPER	BMPER	transcript	XM_038557315.1	protein_coding	6	c.373-30882G>C
chr14	61109921	G	A	PASS	intergenic_region	MODIFIER	IQUB-CHR_END	IQUB-CHR_END	intergenic_region	IQUB-CHR_END		-1	n.61109921G>A
chr14	61109926	C	G	PASS	intergenic_region	MODIFIER	IQUB-CHR_END	IQUB-CHR_END	intergenic_region	IQUB-CHR_END		-1	n.61109926C>G
chr14	61109932	G	A	PASS	intergenic_region	MODIFIER	IQUB-CHR_END	IQUB-CHR_END	intergenic_region	IQUB-CHR_END		-1	n.61109932G>A
chr14	61109942	G	C	PASS	intergenic_region	MODIFIER	IQUB-CHR_END	IQUB-CHR_END	intergenic_region	IQUB-CHR_END		-1	n.61109942G>C
chr14	61109945	C	A	PASS	intergenic_region	MODIFIER	IQUB-CHR_END	IQUB-CHR_END	intergenic_region	IQUB-CHR_END		-1	n.61109945C>A
chr15	31738003	T	TAA	PASS	intergenic_region	MODIFIER	LOC119869466-LOC102154182	LOC119869466-LOC102154182	intergenic_region	LOC119869466-LOC102154182		-1	n.31738003_31738004insAA
chr16	1101887	T	G	PASS	upstream_gene_variant	MODIFIER	MIR8907	MIR8907	transcript	NR_128902.1_1	pseudogene	-1	n.-1389T>G
chr16	1101887	T	G	PASS	upstream_gene_variant	MODIFIER	MIR8794-2	MIR8794-2	transcript	NR_128795.1_1	pseudogene	-1	n.-4574T>G
chr16	1101887	T	G	PASS	upstream_gene_variant	MODIFIER	MIR8907	MIR8907	transcript	unassigned_transcript_525	miRNA	-1	n.-1424T>G
chr16	1101887	T	G	PASS	upstream_gene_variant	MODIFIER	MIR8794-2	MIR8794-2	transcript	unassigned_transcript_526	miRNA	-1	n.-4638T>G
chr16	1101887	T	G	PASS	intergenic_region	MODIFIER	LOC100685895-MIR8907	LOC100685895-MIR8907	intergenic_region	LOC100685895-MIR8907_1		-1	n.1101887T>G
chr16	13099859	G	C	PASS	intergenic_region	MODIFIER	LOC119869531-LOC102152103	LOC119869531-LOC102152103	intergenic_region	LOC119869531-LOC102152103		-1	n.13099859G>C
chr16	13101736	A	G	PASS	intergenic_region	MODIFIER	LOC119869531-LOC102152103	LOC119869531-LOC102152103	intergenic_region	LOC119869531-LOC102152103		-1	n.13101736A>G
chr16	13101833	C	T	PASS	intergenic_region	MODIFIER	LOC119869531-LOC102152103	LOC119869531-LOC102152103	intergenic_region	LOC119869531-LOC102152103		-1	n.13101833C>T
chr16	13109080	C	T	PASS	intergenic_region	MODIFIER	LOC119869531-LOC102152103	LOC119869531-LOC102152103	intergenic_region	LOC119869531-LOC102152103		-1	n.13109080C>T
chr16	13109081	C	A	PASS	intergenic_region	MODIFIER	LOC119869531-LOC102152103	LOC119869531-LOC102152103	intergenic_region	LOC119869531-LOC102152103		-1	n.13109081C>A
chr16	13152765	CTA	C	PASS	intergenic_region	MODIFIER	LOC119869531-LOC102152103	LOC119869531-LOC102152103	intergenic_region	LOC119869531-LOC102152103		-1	n.13152766_13152767delTA
chr16	13264092	T	C	PASS	downstream_gene_variant	MODIFIER	OR08B12	OR08B12	transcript	XM_038560570.1	protein_coding	-1	c.*1122T>C
chr16	13264092	T	C	PASS	intergenic_region	MODIFIER	OR08B12-LOC102152245	OR08B12-LOC102152245	intergenic_region	OR08B12-LOC102152245		-1	n.13264092T>C
chr16	41070139	G	A	PASS	intergenic_region	MODIFIER	LOC100855801-LOC119869492	LOC100855801-LOC119869492	intergenic_region	LOC100855801-LOC119869492		-1	n.41070139G>A
chr16	42284023	C	A	PASS	downstream_gene_variant	MODIFIER	LOC119874658	LOC119874658	transcript	XM_038559196.1	protein_coding	-1	c.*4465C>A
chr16	42284023	C	A	PASS	intron_variant	MODIFIER	LOC119877104	LOC119877104	transcript	XR_005371595.1	pseudogene	3	n.1281-378G>T
chr16	42284023	C	A	PASS	intron_variant	MODIFIER	LOC119877104	LOC119877104	transcript	XR_005371596.1	pseudogene	3	n.1281-378G>T
chr16	42284036	T	A	PASS	downstream_gene_variant	MODIFIER	LOC119874658	LOC119874658	transcript	XM_038559196.1	protein_coding	-1	c.*4478T>A
chr16	42284036	T	A	PASS	intron_variant	MODIFIER	LOC119877104	LOC119877104	transcript	XR_005371595.1	pseudogene	3	n.1281-391A>T
chr16	42284036	T	A	PASS	intron_variant	MODIFIER	LOC119877104	LOC119877104	transcript	XR_005371596.1	pseudogene	3	n.1281-391A>T
chr16	56364804	A	T	PASS	intron_variant	MODIFIER	LOC111090197	LOC111090197	transcript	XR_005371144.1	pseudogene	2	n.480-7041A>T
chr16	56364821	A	T	PASS	intron_variant	MODIFIER	LOC111090197	LOC111090197	transcript	XR_005371144.1	pseudogene	2	n.480-7024A>T
chr17	59102558	C	A	VQSRTrancheSNP99.90to100.00	intron_variant	MODIFIER	GPR89A	GPR89A	transcript	XM_038561995.1	protein_coding	2	c.103-389C>A
chr17	59102558	C	A	VQSRTrancheSNP99.90to100.00	intron_variant	MODIFIER	GPR89A	GPR89A	transcript	XM_038561997.1	protein_coding	2	c.5+1046C>A
chr17	59102558	C	A	VQSRTrancheSNP99.90to100.00	intron_variant	MODIFIER	GPR89A	GPR89A	transcript	XM_038561996.1	protein_coding	2	c.103-389C>A
chr18	11872001	C	T	PASS	intergenic_region	MODIFIER	LOC100856380-LOC119864168	LOC100856380-LOC119864168	intergenic_region	LOC100856380-LOC119864168		-1	n.11872001C>T
chr18	19126787	A	AG	PASS	intron_variant	MODIFIER	MAGI2	MAGI2	transcript	XM_038562824.1	protein_coding	2	c.418+77562_418+77563insC
chr18	19126787	A	AG	PASS	intron_variant	MODIFIER	MAGI2	MAGI2	transcript	XM_038562829.1	protein_coding	2	c.418+77562_418+77563insC
chr18	19126787	A	AG	PASS	intron_variant	MODIFIER	MAGI2	MAGI2	transcript	XM_038562825.1	protein_coding	2	c.418+77562_418+77563insC
chr18	19126787	A	AG	PASS	intron_variant	MODIFIER	MAGI2	MAGI2	transcript	XM_038562830.1	protein_coding	2	c.418+77562_418+77563insC
chr18	19126787	A	AG	PASS	intron_variant	MODIFIER	MAGI2	MAGI2	transcript	XM_038562831.1	protein_coding	2	c.418+77562_418+77563insC
chr18	19126787	A	AG	PASS	intron_variant	MODIFIER	MAGI2	MAGI2	transcript	XM_038562826.1	protein_coding	2	c.418+77562_418+77563insC
chr18	19126787	A	AG	PASS	intron_variant	MODIFIER	MAGI2	MAGI2	transcript	XM_038562828.1	protein_coding	2	c.418+77562_418+77563insC
chr18	19126787	A	AG	PASS	intron_variant	MODIFIER	MAGI2	MAGI2	transcript	XM_038562827.1	protein_coding	2	c.418+77562_418+77563insC
chr18	20028864	G	A	PASS	intergenic_region	MODIFIER	LOC102155549-GNAI1	LOC102155549-GNAI1	intergenic_region	LOC102155549-GNAI1		-1	n.20028864G>A
chr18	20773559	GT	G	PASS	intron_variant	MODIFIER	SEMA3C	SEMA3C	transcript	XM_038562834.1	protein_coding	12	c.1355-11465delA
chr18	20773559	GT	G	PASS	intron_variant	MODIFIER	SEMA3C	SEMA3C	transcript	XM_038562836.1	protein_coding	11	c.1355-11465delA
chr18	20773559	GT	G	PASS	intron_variant	MODIFIER	SEMA3C	SEMA3C	transcript	XM_038562835.1	protein_coding	12	c.1355-11465delA
chr18	20786663	AC	A	PASS	intron_variant	MODIFIER	SEMA3C	SEMA3C	transcript	XM_038562834.1	protein_coding	12	c.1354+7183delG
chr18	20786663	AC	A	PASS	intron_variant	MODIFIER	SEMA3C	SEMA3C	transcript	XM_038562836.1	protein_coding	11	c.1354+7183delG
chr18	20786663	AC	A	PASS	intron_variant	MODIFIER	SEMA3C	SEMA3C	transcript	XM_038562835.1	protein_coding	12	c.1354+7183delG
chr18	21120973	C	T	PASS	intergenic_region	MODIFIER	LOC119864186-LOC100686229	LOC119864186-LOC100686229	intergenic_region	LOC119864186-LOC100686229		-1	n.21120973C>T
chr18	21775736	ATC	A	PASS	intergenic_region	MODIFIER	LOC111090804-CACNA2D1	LOC111090804-CACNA2D1	intergenic_region	LOC111090804-CACNA2D1		-1	n.21775737_21775738delTC
chr18	21843760	G	A	PASS	intron_variant	MODIFIER	CACNA2D1	CACNA2D1	transcript	XM_038562837.1	protein_coding	39	c.3223-3437C>T
chr18	21843760	G	A	PASS	intron_variant	MODIFIER	CACNA2D1	CACNA2D1	transcript	XM_038562838.1	protein_coding	39	c.3208-3437C>T
chr18	21843760	G	A	PASS	intron_variant	MODIFIER	CACNA2D1	CACNA2D1	transcript	XM_038562839.1	protein_coding	38	c.3202-3437C>T
chr18	21843760	G	A	PASS	intron_variant	MODIFIER	CACNA2D1	CACNA2D1	transcript	XM_038562840.1	protein_coding	38	c.3166-3437C>T
chr18	21843760	G	A	PASS	intron_variant	MODIFIER	CACNA2D1	CACNA2D1	transcript	XM_038562841.1	protein_coding	38	c.3151-3437C>T
chr18	21843760	G	A	PASS	intron_variant	MODIFIER	CACNA2D1	CACNA2D1	transcript	XM_038562842.1	protein_coding	37	c.3145-3437C>T
chr18	21843760	G	A	PASS	intron_variant	MODIFIER	CACNA2D1	CACNA2D1	transcript	XM_038562843.1	protein_coding	37	c.3130-3437C>T
chr18	22805351	C	T	PASS	intron_variant	MODIFIER	PCLO	PCLO	transcript	XM_038562845.1	protein_coding	4	c.3912+4086G>A
chr18	22805351	C	T	PASS	intron_variant	MODIFIER	PCLO	PCLO	transcript	XM_038562846.1	protein_coding	4	c.3912+4086G>A
chr18	23154155	T	C	PASS	intron_variant	MODIFIER	LOC102156017	LOC102156017	transcript	XR_005373245.1	pseudogene	4	n.588-3962T>C
chr18	23154155	T	C	PASS	intron_variant	MODIFIER	LOC102156017	LOC102156017	transcript	XR_005373240.1	pseudogene	4	n.588-3468T>C
chr18	23154155	T	C	PASS	intron_variant	MODIFIER	LOC102156017	LOC102156017	transcript	XR_005373244.1	pseudogene	4	n.588-3468T>C
chr18	24452653	G	A	PASS	intron_variant	MODIFIER	LOC111090805	LOC111090805	transcript	XR_005372921.1	pseudogene	1	n.228-2775G>A
chr18	24892601	C	T	PASS	intron_variant	MODIFIER	LOC111090831	LOC111090831	transcript	XR_005372923.1	pseudogene	2	n.186+4296C>T
chr18	24892601	C	T	PASS	intron_variant	MODIFIER	LOC111090831	LOC111090831	transcript	XR_005372924.1	pseudogene	2	n.167+4296C>T
chr18	25088265	A	G	PASS	intergenic_region	MODIFIER	LOC119864108-SEPTIN14	LOC119864108-SEPTIN14	intergenic_region	LOC119864108-SEPTIN14		-1	n.25088265A>G
chr18	25090978	C	T	PASS	intergenic_region	MODIFIER	LOC119864108-SEPTIN14	LOC119864108-SEPTIN14	intergenic_region	LOC119864108-SEPTIN14		-1	n.25090978C>T
chr18	25097328	G	A	PASS	intergenic_region	MODIFIER	LOC119864108-SEPTIN14	LOC119864108-SEPTIN14	intergenic_region	LOC119864108-SEPTIN14		-1	n.25097328G>A
chr18	25183605	C	T	PASS	intergenic_region	MODIFIER	LOC119864108-SEPTIN14	LOC119864108-SEPTIN14	intergenic_region	LOC119864108-SEPTIN14		-1	n.25183605C>T
chr18	25658159	CT	C	PASS	intergenic_region	MODIFIER	LOC119864109-LOC111090922	LOC119864109-LOC111090922	intergenic_region	LOC119864109-LOC111090922		-1	n.25658160delT
chr18	26124964	C	T	PASS	synonymous_variant	LOW	EPS8L2	EPS8L2	transcript	XM_038562964.1	protein_coding	8	c.603C>T	p.Pro201Pro
chr18	26124964	C	T	PASS	synonymous_variant	LOW	EPS8L2	EPS8L2	transcript	XM_038562965.1	protein_coding	7	c.468C>T	p.Pro156Pro
chr18	26155152	G	A	PASS	upstream_gene_variant	MODIFIER	GATD1	GATD1	transcript	NM_001114640.1	protein_coding	-1	c.-1024C>T
chr18	26155152	G	A	PASS	downstream_gene_variant	MODIFIER	CEND1	CEND1	transcript	XM_038562971.1	protein_coding	-1	c.*2491C>T
chr18	26155152	G	A	PASS	downstream_gene_variant	MODIFIER	SLC25A22	SLC25A22	transcript	XM_038562974.1	protein_coding	-1	c.*6191C>T
chr18	26155152	G	A	PASS	downstream_gene_variant	MODIFIER	CEND1	CEND1	transcript	XM_038562972.1	protein_coding	-1	c.*2491C>T
chr18	26155152	G	A	PASS	downstream_gene_variant	MODIFIER	CEND1	CEND1	transcript	XM_038562973.1	protein_coding	-1	c.*2491C>T
chr18	26155152	G	A	PASS	downstream_gene_variant	MODIFIER	SLC25A22	SLC25A22	transcript	XM_038562975.1	protein_coding	-1	c.*6191C>T
chr18	26155152	G	A	PASS	intergenic_region	MODIFIER	GATD1-CEND1	GATD1-CEND1	intergenic_region	GATD1-CEND1		-1	n.26155152G>A
chr18	27132044	G	A	PASS	intergenic_region	MODIFIER	LOC111090807-LOC111090928	LOC111090807-LOC111090928	intergenic_region	LOC111090807-LOC111090928		-1	n.27132044G>A
chr18	28764277	G	T	PASS	intron_variant	MODIFIER	LRRC4C	LRRC4C	transcript	XM_038562989.1	protein_coding	4	c.-345-1251G>T
chr18	28764277	G	T	PASS	intron_variant	MODIFIER	LRRC4C	LRRC4C	transcript	XR_005373312.1	pseudogene	4	n.751-1251G>T
chr18	28764277	G	T	PASS	intron_variant	MODIFIER	LRRC4C	LRRC4C	transcript	XM_038562991.1	protein_coding	4	c.-278-1251G>T
chr18	28764277	G	T	PASS	intron_variant	MODIFIER	LRRC4C	LRRC4C	transcript	XM_038562992.1	protein_coding	4	c.-345-1251G>T
chr18	28764277	G	T	PASS	intron_variant	MODIFIER	LRRC4C	LRRC4C	transcript	XM_038562993.1	protein_coding	3	c.-345-1251G>T
chr18	28764277	G	T	PASS	intron_variant	MODIFIER	LRRC4C	LRRC4C	transcript	XM_038562990.1	protein_coding	4	c.-345-1251G>T
chr18	29088698	C	T	PASS	intron_variant	MODIFIER	LRRC4C	LRRC4C	transcript	XM_038562989.1	protein_coding	6	c.-110+46133C>T
chr18	29088698	C	T	PASS	intron_variant	MODIFIER	LRRC4C	LRRC4C	transcript	XM_038562991.1	protein_coding	6	c.-43+46133C>T
chr18	29088698	C	T	PASS	intron_variant	MODIFIER	LRRC4C	LRRC4C	transcript	XM_038562992.1	protein_coding	6	c.-110+46133C>T
chr18	29088698	C	T	PASS	intron_variant	MODIFIER	LRRC4C	LRRC4C	transcript	XM_038562993.1	protein_coding	5	c.-110+46133C>T
chr18	29088698	C	T	PASS	intron_variant	MODIFIER	LRRC4C	LRRC4C	transcript	XM_038562990.1	protein_coding	6	c.-110+46133C>T
chr18	29088698	C	T	PASS	intron_variant	MODIFIER	LRRC4C	LRRC4C	transcript	XM_038562994.1	protein_coding	1	c.-43+18469C>T
chr18	29088698	C	T	PASS	intron_variant	MODIFIER	LRRC4C	LRRC4C	transcript	XM_038562995.1	protein_coding	1	c.-110+18469C>T
chr18	29199698	C	A	PASS	intron_variant	MODIFIER	LRRC4C	LRRC4C	transcript	XM_038562989.1	protein_coding	6	c.-109-7313C>A
chr18	29199698	C	A	PASS	intron_variant	MODIFIER	LRRC4C	LRRC4C	transcript	XM_038562991.1	protein_coding	6	c.-42-26771C>A
chr18	29199698	C	A	PASS	intron_variant	MODIFIER	LRRC4C	LRRC4C	transcript	XM_038562992.1	protein_coding	6	c.-109-7313C>A
chr18	29199698	C	A	PASS	intron_variant	MODIFIER	LRRC4C	LRRC4C	transcript	XM_038562993.1	protein_coding	5	c.-109-7313C>A
chr18	29199698	C	A	PASS	intron_variant	MODIFIER	LRRC4C	LRRC4C	transcript	XM_038562990.1	protein_coding	6	c.-109-7313C>A
chr18	29199698	C	A	PASS	intron_variant	MODIFIER	LRRC4C	LRRC4C	transcript	XM_038562994.1	protein_coding	1	c.-42-26771C>A
chr18	29199698	C	A	PASS	intron_variant	MODIFIER	LRRC4C	LRRC4C	transcript	XM_038562995.1	protein_coding	1	c.-109-7313C>A
chr18	29750975	C	T	PASS	intergenic_region	MODIFIER	LRRC4C-LOC100688663	LRRC4C-LOC100688663	intergenic_region	LRRC4C-LOC100688663		-1	n.29750975C>T
chr18	30445155	G	A	PASS	intergenic_region	MODIFIER	LOC111091020-LOC102156018	LOC111091020-LOC102156018	intergenic_region	LOC111091020-LOC102156018		-1	n.30445155G>A
chr18	30684573	T	TA	PASS	intergenic_region	MODIFIER	LOC111095093-LOC111090836	LOC111095093-LOC111090836	intergenic_region	LOC111095093-LOC111090836		-1	n.30684573_30684574insA
chr18	30719533	A	G	PASS	intergenic_region	MODIFIER	LOC111090836-LOC119864293	LOC111090836-LOC119864293	intergenic_region	LOC111090836-LOC119864293		-1	n.30719533A>G
chr18	30743082	G	A	PASS	intergenic_region	MODIFIER	LOC111090836-LOC119864293	LOC111090836-LOC119864293	intergenic_region	LOC111090836-LOC119864293		-1	n.30743082G>A
chr18	30959568	C	T	PASS	intergenic_region	MODIFIER	LOC111090810-LOC119864118	LOC111090810-LOC119864118	intergenic_region	LOC111090810-LOC119864118		-1	n.30959568C>T
chr18	31929636	T	C	PASS	intergenic_region	MODIFIER	LOC119877216-LOC111090933	LOC119877216-LOC111090933	intergenic_region	LOC119877216-LOC111090933		-1	n.31929636T>C
chr18	31985720	G	T	PASS	intron_variant	MODIFIER	IFTAP	IFTAP	transcript	XM_038562998.1	protein_coding	2	c.134-2834C>A
chr18	31985720	G	T	PASS	intron_variant	MODIFIER	IFTAP	IFTAP	transcript	XM_038563006.1	protein_coding	2	c.134-2834C>A
chr18	31985720	G	T	PASS	intron_variant	MODIFIER	IFTAP	IFTAP	transcript	XM_038563007.1	protein_coding	2	c.134-2834C>A
chr18	31985720	G	T	PASS	intron_variant	MODIFIER	IFTAP	IFTAP	transcript	XM_038563005.1	protein_coding	2	c.134-2834C>A
chr18	31985720	G	T	PASS	intron_variant	MODIFIER	IFTAP	IFTAP	transcript	XM_038563000.1	protein_coding	2	c.134-2834C>A
chr18	31985720	G	T	PASS	intron_variant	MODIFIER	IFTAP	IFTAP	transcript	XM_038563004.1	protein_coding	2	c.134-2834C>A
chr18	31985720	G	T	PASS	intron_variant	MODIFIER	IFTAP	IFTAP	transcript	XM_038563003.1	protein_coding	3	c.134-2834C>A
chr18	31985720	G	T	PASS	intron_variant	MODIFIER	IFTAP	IFTAP	transcript	XM_038563001.1	protein_coding	4	c.134-2834C>A
chr18	31985720	G	T	PASS	intron_variant	MODIFIER	IFTAP	IFTAP	transcript	XM_038563002.1	protein_coding	3	c.134-2834C>A
chr18	31985720	G	T	PASS	intron_variant	MODIFIER	IFTAP	IFTAP	transcript	XM_038562999.1	protein_coding	3	c.134-2834C>A
chr18	32094041	C	T	PASS	3_prime_UTR_variant	MODIFIER	TRAF6	TRAF6	transcript	XM_038563008.1	protein_coding	7	c.*5325C>T
chr18	32094041	C	T	PASS	3_prime_UTR_variant	MODIFIER	TRAF6	TRAF6	transcript	XM_038563010.1	protein_coding	7	c.*5325C>T
chr18	32094041	C	T	PASS	3_prime_UTR_variant	MODIFIER	TRAF6	TRAF6	transcript	XM_038563009.1	protein_coding	7	c.*5325C>T
chr18	32176062	G	GAAAA	PASS	upstream_gene_variant	MODIFIER	PRR5L	PRR5L	transcript	XM_038563015.1	protein_coding	-1	c.-4233_-4232insTTTT
chr18	32176062	G	GAAAA	PASS	upstream_gene_variant	MODIFIER	PRR5L	PRR5L	transcript	XM_038563013.1	protein_coding	-1	c.-935_-934insTTTT
chr18	32176062	G	GAAAA	PASS	intron_variant	MODIFIER	PRR5L	PRR5L	transcript	XM_038563012.1	protein_coding	1	c.-124-16257_-124-16256insTTTT
chr18	32176062	G	GAAAA	PASS	intron_variant	MODIFIER	PRR5L	PRR5L	transcript	XM_038563019.1	protein_coding	1	c.-125+3086_-125+3087insTTTT
chr18	32176062	G	GAAAA	PASS	intron_variant	MODIFIER	PRR5L	PRR5L	transcript	XM_038563014.1	protein_coding	1	c.-125+3199_-125+3200insTTTT
chr18	32176062	G	GAAAA	PASS	intron_variant	MODIFIER	PRR5L	PRR5L	transcript	XM_038563020.1	protein_coding	1	c.-124-16257_-124-16256insTTTT
chr18	32177428	T	C	VQSRTrancheSNP99.90to100.00	upstream_gene_variant	MODIFIER	PRR5L	PRR5L	transcript	XM_038563013.1	protein_coding	-1	c.-2300A>G
chr18	32177428	T	C	VQSRTrancheSNP99.90to100.00	intron_variant	MODIFIER	PRR5L	PRR5L	transcript	XM_038563012.1	protein_coding	1	c.-124-17622A>G
chr18	32177428	T	C	VQSRTrancheSNP99.90to100.00	intron_variant	MODIFIER	PRR5L	PRR5L	transcript	XM_038563019.1	protein_coding	1	c.-125+1721A>G
chr18	32177428	T	C	VQSRTrancheSNP99.90to100.00	intron_variant	MODIFIER	PRR5L	PRR5L	transcript	XM_038563014.1	protein_coding	1	c.-125+1834A>G
chr18	32177428	T	C	VQSRTrancheSNP99.90to100.00	intron_variant	MODIFIER	PRR5L	PRR5L	transcript	XM_038563020.1	protein_coding	1	c.-124-17622A>G
chr18	32210342	C	T	PASS	downstream_gene_variant	MODIFIER	LOC119864206	LOC119864206	transcript	XR_005373348.1	pseudogene	-1	n.*2103C>T
chr18	32210342	C	T	PASS	intron_variant	MODIFIER	PRR5L	PRR5L	transcript	XM_038563012.1	protein_coding	1	c.-125+39926G>A
chr18	32210342	C	T	PASS	intron_variant	MODIFIER	PRR5L	PRR5L	transcript	XM_038563020.1	protein_coding	1	c.-125+39926G>A
chr18	32344650	G	A	PASS	intron_variant	MODIFIER	LDLRAD3	LDLRAD3	transcript	XM_038563024.1	protein_coding	4	c.455-38973C>T
chr18	32360232	C	T	PASS	upstream_gene_variant	MODIFIER	LOC102152846	LOC102152846	transcript	XR_005373350.1	pseudogene	-1	n.-1249C>T
chr18	32360232	C	T	PASS	intron_variant	MODIFIER	LDLRAD3	LDLRAD3	transcript	XM_038563024.1	protein_coding	4	c.454+45860G>A
chr18	32544638	A	C	PASS	downstream_gene_variant	MODIFIER	LOC119864209	LOC119864209	transcript	XR_005373354.1	pseudogene	-1	n.*3531A>C
chr18	32544638	A	C	PASS	intron_variant	MODIFIER	LOC119864208	LOC119864208	transcript	XR_005373352.1	pseudogene	6	n.6475+3403T>G
chr18	32544638	A	C	PASS	intron_variant	MODIFIER	LOC119864208	LOC119864208	transcript	XR_005373353.1	pseudogene	7	n.6197+3403T>G
chr18	32769347	G	A	PASS	intron_variant	MODIFIER	LOC111090939	LOC111090939	transcript	XR_005373360.1	pseudogene	1	n.137-11231C>T
chr18	33764091	A	G	PASS	intron_variant	MODIFIER	ELF5	ELF5	transcript	XM_038563045.1	protein_coding	4	c.406+2142A>G
chr18	33764091	A	G	PASS	intron_variant	MODIFIER	ELF5	ELF5	transcript	XM_038563046.1	protein_coding	5	c.406+2142A>G
chr18	34014147	C	T	PASS	intron_variant	MODIFIER	ABTB2	ABTB2	transcript	XM_038563048.1	protein_coding	3	c.1262+1250C>T
chr18	34014147	C	T	PASS	intron_variant	MODIFIER	ABTB2	ABTB2	transcript	XM_038563049.1	protein_coding	4	c.194+1250C>T
chr18	35542561	C	T	PASS	intron_variant	MODIFIER	WT1	WT1	transcript	XM_038563110.1	protein_coding	7	c.1088-26C>T
chr18	35542561	C	T	PASS	intron_variant	MODIFIER	WT1	WT1	transcript	XM_038563111.1	protein_coding	8	c.761-26C>T
chr18	35542561	C	T	PASS	intron_variant	MODIFIER	WT1	WT1	transcript	XM_038563113.1	protein_coding	8	c.704-26C>T
chr18	35542561	C	T	PASS	intron_variant	MODIFIER	WT1	WT1	transcript	XM_038563115.1	protein_coding	7	c.653-26C>T
chr18	35542561	C	T	PASS	intron_variant	MODIFIER	WT1	WT1	transcript	XM_038563112.1	protein_coding	8	c.707-26C>T
chr18	35542561	C	T	PASS	intron_variant	MODIFIER	WT1	WT1	transcript	XM_038563114.1	protein_coding	8	c.704-26C>T
chr18	35542561	C	T	PASS	intron_variant	MODIFIER	WT1	WT1	transcript	XM_038563116.1	protein_coding	6	c.452-26C>T
chr18	35542561	C	T	PASS	intron_variant	MODIFIER	WT1	WT1	transcript	XM_038563117.1	protein_coding	5	c.401-26C>T
chr18	36782210	G	A	PASS	intron_variant	MODIFIER	DCDC1	DCDC1	transcript	XM_038563134.1	protein_coding	21	c.2811-42848G>A
chr18	36782210	G	A	PASS	intron_variant	MODIFIER	DCDC1	DCDC1	transcript	XM_038563152.1	protein_coding	21	c.2811-42848G>A
chr18	36782210	G	A	PASS	intron_variant	MODIFIER	DCDC1	DCDC1	transcript	XM_038563135.1	protein_coding	21	c.2811-42848G>A
chr18	36782210	G	A	PASS	intron_variant	MODIFIER	DCDC1	DCDC1	transcript	XM_038563145.1	protein_coding	20	c.2697-42848G>A
chr18	36782210	G	A	PASS	intron_variant	MODIFIER	DCDC1	DCDC1	transcript	XM_038563146.1	protein_coding	20	c.2676-42848G>A
chr18	36782210	G	A	PASS	intron_variant	MODIFIER	DCDC1	DCDC1	transcript	XM_038563136.1	protein_coding	21	c.2811-42848G>A
chr18	36782210	G	A	PASS	intron_variant	MODIFIER	DCDC1	DCDC1	transcript	XM_038563139.1	protein_coding	22	c.2706-42848G>A
chr18	36782210	G	A	PASS	intron_variant	MODIFIER	DCDC1	DCDC1	transcript	XM_038563147.1	protein_coding	22	c.2634-42848G>A
chr18	36782210	G	A	PASS	intron_variant	MODIFIER	DCDC1	DCDC1	transcript	XM_038563150.1	protein_coding	21	c.2520-42848G>A
chr18	36782210	G	A	PASS	intron_variant	MODIFIER	DCDC1	DCDC1	transcript	XM_038563154.1	protein_coding	19	c.2421-42848G>A
chr18	36782210	G	A	PASS	intron_variant	MODIFIER	DCDC1	DCDC1	transcript	XM_038563140.1	protein_coding	22	c.2706-42848G>A
chr18	36782210	G	A	PASS	intron_variant	MODIFIER	DCDC1	DCDC1	transcript	XM_038563137.1	protein_coding	21	c.2706-42848G>A
chr18	36782210	G	A	PASS	intron_variant	MODIFIER	DCDC1	DCDC1	transcript	XM_038563153.1	protein_coding	19	c.2421-42848G>A
chr18	36782210	G	A	PASS	intron_variant	MODIFIER	DCDC1	DCDC1	transcript	XM_038563149.1	protein_coding	21	c.2634-42848G>A
chr18	36782210	G	A	PASS	intron_variant	MODIFIER	DCDC1	DCDC1	transcript	XM_038563151.1	protein_coding	20	c.2520-42848G>A
chr18	36782210	G	A	PASS	intron_variant	MODIFIER	DCDC1	DCDC1	transcript	XM_038563142.1	protein_coding	21	c.2706-42848G>A
chr18	36782210	G	A	PASS	intron_variant	MODIFIER	DCDC1	DCDC1	transcript	XM_038563144.1	protein_coding	20	c.2706-42848G>A
chr18	36782210	G	A	PASS	intron_variant	MODIFIER	DCDC1	DCDC1	transcript	XM_038563148.1	protein_coding	21	c.2634-42848G>A
chr18	36782210	G	A	PASS	intron_variant	MODIFIER	DCDC1	DCDC1	transcript	XM_038563141.1	protein_coding	21	c.2706-42848G>A
chr18	36782210	G	A	PASS	intron_variant	MODIFIER	DCDC1	DCDC1	transcript	XM_038563143.1	protein_coding	20	c.2706-42848G>A
chr18	36782210	G	A	PASS	intron_variant	MODIFIER	DCDC1	DCDC1	transcript	XM_038563157.1	protein_coding	13	c.1440-42848G>A
chr18	36782210	G	A	PASS	intron_variant	MODIFIER	DCDC1	DCDC1	transcript	XM_038563156.1	protein_coding	13	c.1440-42848G>A
chr18	36782210	G	A	PASS	intron_variant	MODIFIER	DCDC1	DCDC1	transcript	XM_038563155.1	protein_coding	13	c.1548-42848G>A
chr18	37142862	T	A	PASS	intergenic_region	MODIFIER	LOC119864119-MPPED2	LOC119864119-MPPED2	intergenic_region	LOC119864119-MPPED2		-1	n.37142862T>A
chr18	37285618	G	A	PASS	intron_variant	MODIFIER	MPPED2	MPPED2	transcript	XM_038563159.1	protein_coding	4	c.537-31373G>A
chr18	37285618	G	A	PASS	intron_variant	MODIFIER	MPPED2	MPPED2	transcript	XM_038563162.1	protein_coding	4	c.537-31373G>A
chr18	37285618	G	A	PASS	intron_variant	MODIFIER	MPPED2	MPPED2	transcript	XR_005373414.1	pseudogene	4	n.778-31373G>A
chr18	37285618	G	A	PASS	intron_variant	MODIFIER	MPPED2	MPPED2	transcript	XM_038563160.1	protein_coding	4	c.537-31373G>A
chr18	37285618	G	A	PASS	intron_variant	MODIFIER	MPPED2	MPPED2	transcript	XM_038563161.1	protein_coding	4	c.537-31373G>A
chr18	37606186	TC	T	PASS	intron_variant	MODIFIER	OSBP	OSBP	transcript	XM_038563166.1	protein_coding	3	c.844-142delC
chr18	38189366	C	T	PASS	intergenic_region	MODIFIER	LOC100686230-CNTF	LOC100686230-CNTF	intergenic_region	LOC100686230-CNTF		-1	n.38189366C>T
chr18	43053180	C	T	PASS	intron_variant	MODIFIER	LRP4	LRP4	transcript	XM_038563407.1	protein_coding	1	c.53-2729C>T
chr18	43053180	C	T	PASS	intron_variant	MODIFIER	LRP4	LRP4	transcript	XR_005373455.1	pseudogene	1	n.107-2729C>T
chr19	6999066	T	C	PASS	intergenic_region	MODIFIER	LOC119864373-LOC119864520	LOC119864373-LOC119864520	intergenic_region	LOC119864373-LOC119864520		-1	n.6999066T>C
chr19	6999158	A	G	PASS	intergenic_region	MODIFIER	LOC119864373-LOC119864520	LOC119864373-LOC119864520	intergenic_region	LOC119864373-LOC119864520		-1	n.6999158A>G
chr19	43746742	G	A	PASS	intergenic_region	MODIFIER	LOC119864395-LOC119864396	LOC119864395-LOC119864396	intergenic_region	LOC119864395-LOC119864396		-1	n.43746742G>A
chr19	53267568	C	G	PASS	intergenic_region	MODIFIER	LOC102152585-LOC111091083	LOC102152585-LOC111091083	intergenic_region	LOC102152585-LOC111091083		-1	n.53267568C>G
chr20	17359371	A	G	PASS	intergenic_region	MODIFIER	LOC100686512-LOC111091216	LOC100686512-LOC111091216	intergenic_region	LOC100686512-LOC111091216		-1	n.17359371A>G
chr20	36292499	G	A	PASS	upstream_gene_variant	MODIFIER	CACNA2D3	CACNA2D3	transcript	XM_038566134.1	protein_coding	-1	c.-1115C>T
chr20	36292499	G	A	PASS	downstream_gene_variant	MODIFIER	LOC111091310	LOC111091310	transcript	XM_038566139.1	protein_coding	-1	c.*4784C>T
chr20	36292499	G	A	PASS	intron_variant	MODIFIER	CACNA2D3	CACNA2D3	transcript	XM_038566130.1	protein_coding	1	c.-284+21518C>T
chr20	36292499	G	A	PASS	intron_variant	MODIFIER	CACNA2D3	CACNA2D3	transcript	XM_038566128.1	protein_coding	2	c.-284+21518C>T
chr20	36292499	G	A	PASS	intron_variant	MODIFIER	CACNA2D3	CACNA2D3	transcript	XM_038566131.1	protein_coding	2	c.-293-649C>T
chr20	36292499	G	A	PASS	intron_variant	MODIFIER	CACNA2D3	CACNA2D3	transcript	XM_038566135.1	protein_coding	1	c.-284+22772C>T
chr20	36292499	G	A	PASS	intron_variant	MODIFIER	CACNA2D3	CACNA2D3	transcript	XM_038566133.1	protein_coding	1	c.-293-649C>T
chr20	36292499	G	A	PASS	intron_variant	MODIFIER	CACNA2D3	CACNA2D3	transcript	XM_038566132.1	protein_coding	1	c.-284+42807C>T
chr20	36443393	C	T	PASS	upstream_gene_variant	MODIFIER	IL17RB	IL17RB	transcript	XM_038566144.1	protein_coding	-1	c.-605G>A
chr20	36443393	C	T	PASS	upstream_gene_variant	MODIFIER	IL17RB	IL17RB	transcript	XM_038566145.1	protein_coding	-1	c.-605G>A
chr20	36443393	C	T	PASS	upstream_gene_variant	MODIFIER	IL17RB	IL17RB	transcript	XM_038566146.1	protein_coding	-1	c.-605G>A
chr20	36443393	C	T	PASS	intron_variant	MODIFIER	CHDH	CHDH	transcript	XM_038565352.1	protein_coding	2	c.136+218C>T
chr20	36452905	A	G	PASS	intron_variant	MODIFIER	CHDH	CHDH	transcript	XM_038565352.1	protein_coding	3	c.207+5744A>G
chr20	36461298	C	T	PASS	intron_variant	MODIFIER	CHDH	CHDH	transcript	XM_038565352.1	protein_coding	3	c.208-10617C>T
chr20	36482983	G	A	PASS	3_prime_UTR_variant	MODIFIER	CACNA1D	CACNA1D	transcript	XM_038566147.1	protein_coding	50	c.*706C>T
chr20	36482983	G	A	PASS	3_prime_UTR_variant	MODIFIER	CACNA1D	CACNA1D	transcript	XM_038566149.1	protein_coding	49	c.*706C>T
chr20	36482983	G	A	PASS	3_prime_UTR_variant	MODIFIER	CACNA1D	CACNA1D	transcript	XM_038566150.1	protein_coding	49	c.*706C>T
chr20	36482983	G	A	PASS	3_prime_UTR_variant	MODIFIER	CACNA1D	CACNA1D	transcript	XM_038566151.1	protein_coding	49	c.*706C>T
chr20	36482983	G	A	PASS	3_prime_UTR_variant	MODIFIER	CACNA1D	CACNA1D	transcript	XM_038566152.1	protein_coding	49	c.*706C>T
chr20	36482983	G	A	PASS	3_prime_UTR_variant	MODIFIER	CACNA1D	CACNA1D	transcript	XM_038566154.1	protein_coding	49	c.*706C>T
chr20	36482983	G	A	PASS	3_prime_UTR_variant	MODIFIER	CACNA1D	CACNA1D	transcript	XM_038566157.1	protein_coding	48	c.*706C>T
chr20	36482983	G	A	PASS	3_prime_UTR_variant	MODIFIER	CACNA1D	CACNA1D	transcript	XM_038566158.1	protein_coding	48	c.*706C>T
chr20	36482983	G	A	PASS	3_prime_UTR_variant	MODIFIER	CACNA1D	CACNA1D	transcript	XM_038566164.1	protein_coding	48	c.*706C>T
chr20	36482983	G	A	PASS	3_prime_UTR_variant	MODIFIER	CACNA1D	CACNA1D	transcript	XM_038566165.1	protein_coding	47	c.*706C>T
chr20	36482983	G	A	PASS	3_prime_UTR_variant	MODIFIER	CACNA1D	CACNA1D	transcript	XM_038566166.1	protein_coding	47	c.*706C>T
chr20	36482983	G	A	PASS	3_prime_UTR_variant	MODIFIER	CACNA1D	CACNA1D	transcript	XM_038566148.1	protein_coding	50	c.*706C>T
chr20	36482983	G	A	PASS	3_prime_UTR_variant	MODIFIER	CACNA1D	CACNA1D	transcript	XM_038566156.1	protein_coding	49	c.*706C>T
chr20	36482983	G	A	PASS	downstream_gene_variant	MODIFIER	CHDH	CHDH	transcript	XM_038565352.1	protein_coding	-1	c.*4968G>A
chr20	36482983	G	A	PASS	downstream_gene_variant	MODIFIER	CACNA1D	CACNA1D	transcript	XM_038566153.1	protein_coding	-1	c.*706C>T
chr20	36482983	G	A	PASS	downstream_gene_variant	MODIFIER	CACNA1D	CACNA1D	transcript	XM_038566159.1	protein_coding	-1	c.*706C>T
chr20	36482983	G	A	PASS	downstream_gene_variant	MODIFIER	CACNA1D	CACNA1D	transcript	XM_038566161.1	protein_coding	-1	c.*706C>T
chr20	36482983	G	A	PASS	downstream_gene_variant	MODIFIER	CACNA1D	CACNA1D	transcript	XM_038566162.1	protein_coding	-1	c.*706C>T
chr20	36482983	G	A	PASS	downstream_gene_variant	MODIFIER	CACNA1D	CACNA1D	transcript	XM_038566155.1	protein_coding	-1	c.*706C>T
chr20	36489129	G	A	PASS	downstream_gene_variant	MODIFIER	CACNA1D	CACNA1D	transcript	XM_038566163.1	protein_coding	-1	c.*3197C>T
chr20	36489129	G	A	PASS	downstream_gene_variant	MODIFIER	CACNA1D	CACNA1D	transcript	XR_005374892.1	pseudogene	-1	n.*3210C>T
chr20	36489129	G	A	PASS	downstream_gene_variant	MODIFIER	CACNA1D	CACNA1D	transcript	XR_005374891.1	pseudogene	-1	n.*3363C>T
chr20	36489129	G	A	PASS	intron_variant	MODIFIER	CACNA1D	CACNA1D	transcript	XM_038566147.1	protein_coding	47	c.5893+203C>T
chr20	36489129	G	A	PASS	intron_variant	MODIFIER	CACNA1D	CACNA1D	transcript	XM_038566149.1	protein_coding	46	c.5866+203C>T
chr20	36489129	G	A	PASS	intron_variant	MODIFIER	CACNA1D	CACNA1D	transcript	XM_038566150.1	protein_coding	46	c.5848+203C>T
chr20	36489129	G	A	PASS	intron_variant	MODIFIER	CACNA1D	CACNA1D	transcript	XM_038566151.1	protein_coding	46	c.5833+203C>T
chr20	36489129	G	A	PASS	intron_variant	MODIFIER	CACNA1D	CACNA1D	transcript	XM_038566152.1	protein_coding	46	c.5833+203C>T
chr20	36489129	G	A	PASS	intron_variant	MODIFIER	CACNA1D	CACNA1D	transcript	XM_038566154.1	protein_coding	46	c.5809+203C>T
chr20	36489129	G	A	PASS	intron_variant	MODIFIER	CACNA1D	CACNA1D	transcript	XM_038566157.1	protein_coding	45	c.5764+203C>T
chr20	36489129	G	A	PASS	intron_variant	MODIFIER	CACNA1D	CACNA1D	transcript	XM_038566158.1	protein_coding	45	c.5764+203C>T
chr20	36489129	G	A	PASS	intron_variant	MODIFIER	CACNA1D	CACNA1D	transcript	XM_038566164.1	protein_coding	45	c.5788+203C>T
chr20	36489129	G	A	PASS	intron_variant	MODIFIER	CACNA1D	CACNA1D	transcript	XM_038566165.1	protein_coding	44	c.5704+203C>T
chr20	36489129	G	A	PASS	intron_variant	MODIFIER	CACNA1D	CACNA1D	transcript	XM_038566166.1	protein_coding	44	c.5704+203C>T
chr20	36489129	G	A	PASS	intron_variant	MODIFIER	CACNA1D	CACNA1D	transcript	XM_038566148.1	protein_coding	47	c.5893+203C>T
chr20	36489129	G	A	PASS	intron_variant	MODIFIER	CACNA1D	CACNA1D	transcript	XM_038566156.1	protein_coding	46	c.5776+203C>T
chr20	36489129	G	A	PASS	intron_variant	MODIFIER	CACNA1D	CACNA1D	transcript	XM_038566153.1	protein_coding	46	c.5809+203C>T
chr20	36489129	G	A	PASS	intron_variant	MODIFIER	CACNA1D	CACNA1D	transcript	XM_038566159.1	protein_coding	45	c.5749+203C>T
chr20	36489129	G	A	PASS	intron_variant	MODIFIER	CACNA1D	CACNA1D	transcript	XM_038566161.1	protein_coding	44	c.5704+203C>T
chr20	36489129	G	A	PASS	intron_variant	MODIFIER	CACNA1D	CACNA1D	transcript	XM_038566162.1	protein_coding	43	c.5677+203C>T
chr20	36489129	G	A	PASS	intron_variant	MODIFIER	CACNA1D	CACNA1D	transcript	XM_038566155.1	protein_coding	46	c.5809+203C>T
chr20	36498226	G	A	PASS	intron_variant	MODIFIER	CACNA1D	CACNA1D	transcript	XM_038566147.1	protein_coding	42	c.5068-4883C>T
chr20	36498226	G	A	PASS	intron_variant	MODIFIER	CACNA1D	CACNA1D	transcript	XM_038566149.1	protein_coding	42	c.5068-4883C>T
chr20	36498226	G	A	PASS	intron_variant	MODIFIER	CACNA1D	CACNA1D	transcript	XM_038566150.1	protein_coding	41	c.5023-4883C>T
chr20	36498226	G	A	PASS	intron_variant	MODIFIER	CACNA1D	CACNA1D	transcript	XM_038566151.1	protein_coding	41	c.5008-4883C>T
chr20	36498226	G	A	PASS	intron_variant	MODIFIER	CACNA1D	CACNA1D	transcript	XM_038566152.1	protein_coding	41	c.5008-4883C>T
chr20	36498226	G	A	PASS	intron_variant	MODIFIER	CACNA1D	CACNA1D	transcript	XM_038566154.1	protein_coding	41	c.4984-4883C>T
chr20	36498226	G	A	PASS	intron_variant	MODIFIER	CACNA1D	CACNA1D	transcript	XM_038566157.1	protein_coding	40	c.4939-4883C>T
chr20	36498226	G	A	PASS	intron_variant	MODIFIER	CACNA1D	CACNA1D	transcript	XM_038566158.1	protein_coding	40	c.4939-4883C>T
chr20	36498226	G	A	PASS	intron_variant	MODIFIER	CACNA1D	CACNA1D	transcript	XM_038566164.1	protein_coding	40	c.4963-4883C>T
chr20	36498226	G	A	PASS	intron_variant	MODIFIER	CACNA1D	CACNA1D	transcript	XM_038566165.1	protein_coding	39	c.4879-4883C>T
chr20	36498226	G	A	PASS	intron_variant	MODIFIER	CACNA1D	CACNA1D	transcript	XM_038566166.1	protein_coding	39	c.4879-4883C>T
chr20	36498226	G	A	PASS	intron_variant	MODIFIER	CACNA1D	CACNA1D	transcript	XM_038566148.1	protein_coding	42	c.5068-4883C>T
chr20	36498226	G	A	PASS	intron_variant	MODIFIER	CACNA1D	CACNA1D	transcript	XM_038566156.1	protein_coding	42	c.5068-5702C>T
chr20	36498226	G	A	PASS	intron_variant	MODIFIER	CACNA1D	CACNA1D	transcript	XM_038566153.1	protein_coding	41	c.4984-4883C>T
chr20	36498226	G	A	PASS	intron_variant	MODIFIER	CACNA1D	CACNA1D	transcript	XM_038566159.1	protein_coding	40	c.4924-4883C>T
chr20	36498226	G	A	PASS	intron_variant	MODIFIER	CACNA1D	CACNA1D	transcript	XM_038566161.1	protein_coding	39	c.4879-4883C>T
chr20	36498226	G	A	PASS	intron_variant	MODIFIER	CACNA1D	CACNA1D	transcript	XM_038566162.1	protein_coding	39	c.4879-4883C>T
chr20	36498226	G	A	PASS	intron_variant	MODIFIER	CACNA1D	CACNA1D	transcript	XM_038566155.1	protein_coding	41	c.4984-4883C>T
chr20	36498226	G	A	PASS	intron_variant	MODIFIER	CACNA1D	CACNA1D	transcript	XM_038566163.1	protein_coding	42	c.5068-4883C>T
chr20	36498226	G	A	PASS	intron_variant	MODIFIER	CACNA1D	CACNA1D	transcript	XR_005374892.1	pseudogene	42	n.5344-4883C>T
chr20	36498226	G	A	PASS	intron_variant	MODIFIER	CACNA1D	CACNA1D	transcript	XR_005374891.1	pseudogene	42	n.5344-4883C>T
chr20	36542875	G	A	PASS	intron_variant	MODIFIER	CACNA1D	CACNA1D	transcript	XM_038566147.1	protein_coding	27	c.3374+439C>T
chr20	36542875	G	A	PASS	intron_variant	MODIFIER	CACNA1D	CACNA1D	transcript	XM_038566149.1	protein_coding	27	c.3374+439C>T
chr20	36542875	G	A	PASS	intron_variant	MODIFIER	CACNA1D	CACNA1D	transcript	XM_038566150.1	protein_coding	27	c.3374+439C>T
chr20	36542875	G	A	PASS	intron_variant	MODIFIER	CACNA1D	CACNA1D	transcript	XM_038566151.1	protein_coding	26	c.3314+439C>T
chr20	36542875	G	A	PASS	intron_variant	MODIFIER	CACNA1D	CACNA1D	transcript	XM_038566152.1	protein_coding	26	c.3314+439C>T
chr20	36542875	G	A	PASS	intron_variant	MODIFIER	CACNA1D	CACNA1D	transcript	XM_038566154.1	protein_coding	27	c.3374+439C>T
chr20	36542875	G	A	PASS	intron_variant	MODIFIER	CACNA1D	CACNA1D	transcript	XM_038566157.1	protein_coding	27	c.3374+439C>T
chr20	36542875	G	A	PASS	intron_variant	MODIFIER	CACNA1D	CACNA1D	transcript	XM_038566158.1	protein_coding	27	c.3374+439C>T
chr20	36542875	G	A	PASS	intron_variant	MODIFIER	CACNA1D	CACNA1D	transcript	XM_038566164.1	protein_coding	26	c.3314+439C>T
chr20	36542875	G	A	PASS	intron_variant	MODIFIER	CACNA1D	CACNA1D	transcript	XM_038566165.1	protein_coding	26	c.3314+439C>T
chr20	36542875	G	A	PASS	intron_variant	MODIFIER	CACNA1D	CACNA1D	transcript	XM_038566166.1	protein_coding	26	c.3314+439C>T
chr20	36542875	G	A	PASS	intron_variant	MODIFIER	CACNA1D	CACNA1D	transcript	XM_038566148.1	protein_coding	27	c.3374+439C>T
chr20	36542875	G	A	PASS	intron_variant	MODIFIER	CACNA1D	CACNA1D	transcript	XM_038566156.1	protein_coding	27	c.3374+439C>T
chr20	36542875	G	A	PASS	intron_variant	MODIFIER	CACNA1D	CACNA1D	transcript	XM_038566153.1	protein_coding	27	c.3374+439C>T
chr20	36542875	G	A	PASS	intron_variant	MODIFIER	CACNA1D	CACNA1D	transcript	XM_038566159.1	protein_coding	26	c.3314+439C>T
chr20	36542875	G	A	PASS	intron_variant	MODIFIER	CACNA1D	CACNA1D	transcript	XM_038566161.1	protein_coding	26	c.3314+439C>T
chr20	36542875	G	A	PASS	intron_variant	MODIFIER	CACNA1D	CACNA1D	transcript	XM_038566162.1	protein_coding	26	c.3314+439C>T
chr20	36542875	G	A	PASS	intron_variant	MODIFIER	CACNA1D	CACNA1D	transcript	XM_038566155.1	protein_coding	27	c.3374+439C>T
chr20	36542875	G	A	PASS	intron_variant	MODIFIER	CACNA1D	CACNA1D	transcript	XM_038566163.1	protein_coding	27	c.3374+439C>T
chr20	36542875	G	A	PASS	intron_variant	MODIFIER	CACNA1D	CACNA1D	transcript	XR_005374892.1	pseudogene	27	n.3708+439C>T
chr20	36542875	G	A	PASS	intron_variant	MODIFIER	CACNA1D	CACNA1D	transcript	XR_005374891.1	pseudogene	27	n.3708+439C>T
chr20	36584659	AG	A	PASS	intron_variant	MODIFIER	CACNA1D	CACNA1D	transcript	XM_038566147.1	protein_coding	9	c.1390+1416delC
chr20	36584659	AG	A	PASS	intron_variant	MODIFIER	CACNA1D	CACNA1D	transcript	XM_038566149.1	protein_coding	9	c.1390+1416delC
chr20	36584659	AG	A	PASS	intron_variant	MODIFIER	CACNA1D	CACNA1D	transcript	XM_038566150.1	protein_coding	9	c.1390+1416delC
chr20	36584659	AG	A	PASS	intron_variant	MODIFIER	CACNA1D	CACNA1D	transcript	XM_038566151.1	protein_coding	9	c.1390+1416delC
chr20	36584659	AG	A	PASS	intron_variant	MODIFIER	CACNA1D	CACNA1D	transcript	XM_038566152.1	protein_coding	9	c.1390+1416delC
chr20	36584659	AG	A	PASS	intron_variant	MODIFIER	CACNA1D	CACNA1D	transcript	XM_038566154.1	protein_coding	9	c.1390+1416delC
chr20	36584659	AG	A	PASS	intron_variant	MODIFIER	CACNA1D	CACNA1D	transcript	XM_038566157.1	protein_coding	9	c.1390+1416delC
chr20	36584659	AG	A	PASS	intron_variant	MODIFIER	CACNA1D	CACNA1D	transcript	XM_038566158.1	protein_coding	9	c.1390+1416delC
chr20	36584659	AG	A	PASS	intron_variant	MODIFIER	CACNA1D	CACNA1D	transcript	XM_038566164.1	protein_coding	9	c.1390+1416delC
chr20	36584659	AG	A	PASS	intron_variant	MODIFIER	CACNA1D	CACNA1D	transcript	XM_038566165.1	protein_coding	9	c.1390+1416delC
chr20	36584659	AG	A	PASS	intron_variant	MODIFIER	CACNA1D	CACNA1D	transcript	XM_038566166.1	protein_coding	9	c.1390+1416delC
chr20	36584659	AG	A	PASS	intron_variant	MODIFIER	CACNA1D	CACNA1D	transcript	XM_038566148.1	protein_coding	9	c.1390+1416delC
chr20	36584659	AG	A	PASS	intron_variant	MODIFIER	CACNA1D	CACNA1D	transcript	XM_038566156.1	protein_coding	9	c.1390+1416delC
chr20	36584659	AG	A	PASS	intron_variant	MODIFIER	CACNA1D	CACNA1D	transcript	XM_038566153.1	protein_coding	9	c.1390+1416delC
chr20	36584659	AG	A	PASS	intron_variant	MODIFIER	CACNA1D	CACNA1D	transcript	XM_038566159.1	protein_coding	9	c.1390+1416delC
chr20	36584659	AG	A	PASS	intron_variant	MODIFIER	CACNA1D	CACNA1D	transcript	XM_038566161.1	protein_coding	9	c.1390+1416delC
chr20	36584659	AG	A	PASS	intron_variant	MODIFIER	CACNA1D	CACNA1D	transcript	XM_038566162.1	protein_coding	9	c.1390+1416delC
chr20	36584659	AG	A	PASS	intron_variant	MODIFIER	CACNA1D	CACNA1D	transcript	XM_038566155.1	protein_coding	9	c.1390+1416delC
chr20	36584659	AG	A	PASS	intron_variant	MODIFIER	CACNA1D	CACNA1D	transcript	XM_038566163.1	protein_coding	9	c.1390+1416delC
chr20	36584659	AG	A	PASS	intron_variant	MODIFIER	CACNA1D	CACNA1D	transcript	XR_005374892.1	pseudogene	9	n.1724+1416delC
chr20	36584659	AG	A	PASS	intron_variant	MODIFIER	CACNA1D	CACNA1D	transcript	XR_005374891.1	pseudogene	9	n.1724+1416delC
chr20	36592141	A	G	PASS	intron_variant	MODIFIER	CACNA1D	CACNA1D	transcript	XM_038566147.1	protein_coding	8	c.1221-5896T>C
chr20	36592141	A	G	PASS	intron_variant	MODIFIER	CACNA1D	CACNA1D	transcript	XM_038566149.1	protein_coding	8	c.1221-5896T>C
chr20	36592141	A	G	PASS	intron_variant	MODIFIER	CACNA1D	CACNA1D	transcript	XM_038566150.1	protein_coding	8	c.1221-5896T>C
chr20	36592141	A	G	PASS	intron_variant	MODIFIER	CACNA1D	CACNA1D	transcript	XM_038566151.1	protein_coding	8	c.1221-5896T>C
chr20	36592141	A	G	PASS	intron_variant	MODIFIER	CACNA1D	CACNA1D	transcript	XM_038566152.1	protein_coding	8	c.1221-5896T>C
chr20	36592141	A	G	PASS	intron_variant	MODIFIER	CACNA1D	CACNA1D	transcript	XM_038566154.1	protein_coding	8	c.1221-5896T>C
chr20	36592141	A	G	PASS	intron_variant	MODIFIER	CACNA1D	CACNA1D	transcript	XM_038566157.1	protein_coding	8	c.1221-5896T>C
chr20	36592141	A	G	PASS	intron_variant	MODIFIER	CACNA1D	CACNA1D	transcript	XM_038566158.1	protein_coding	8	c.1221-5896T>C
chr20	36592141	A	G	PASS	intron_variant	MODIFIER	CACNA1D	CACNA1D	transcript	XM_038566164.1	protein_coding	8	c.1221-5896T>C
chr20	36592141	A	G	PASS	intron_variant	MODIFIER	CACNA1D	CACNA1D	transcript	XM_038566165.1	protein_coding	8	c.1221-5896T>C
chr20	36592141	A	G	PASS	intron_variant	MODIFIER	CACNA1D	CACNA1D	transcript	XM_038566166.1	protein_coding	8	c.1221-5896T>C
chr20	36592141	A	G	PASS	intron_variant	MODIFIER	CACNA1D	CACNA1D	transcript	XM_038566148.1	protein_coding	8	c.1221-5896T>C
chr20	36592141	A	G	PASS	intron_variant	MODIFIER	CACNA1D	CACNA1D	transcript	XM_038566156.1	protein_coding	8	c.1221-5896T>C
chr20	36592141	A	G	PASS	intron_variant	MODIFIER	CACNA1D	CACNA1D	transcript	XM_038566153.1	protein_coding	8	c.1221-5896T>C
chr20	36592141	A	G	PASS	intron_variant	MODIFIER	CACNA1D	CACNA1D	transcript	XM_038566159.1	protein_coding	8	c.1221-5896T>C
chr20	36592141	A	G	PASS	intron_variant	MODIFIER	CACNA1D	CACNA1D	transcript	XM_038566161.1	protein_coding	8	c.1221-5896T>C
chr20	36592141	A	G	PASS	intron_variant	MODIFIER	CACNA1D	CACNA1D	transcript	XM_038566162.1	protein_coding	8	c.1221-5896T>C
chr20	36592141	A	G	PASS	intron_variant	MODIFIER	CACNA1D	CACNA1D	transcript	XM_038566155.1	protein_coding	8	c.1221-5896T>C
chr20	36592141	A	G	PASS	intron_variant	MODIFIER	CACNA1D	CACNA1D	transcript	XM_038566163.1	protein_coding	8	c.1221-5896T>C
chr20	36592141	A	G	PASS	intron_variant	MODIFIER	CACNA1D	CACNA1D	transcript	XR_005374892.1	pseudogene	8	n.1555-5896T>C
chr20	36592141	A	G	PASS	intron_variant	MODIFIER	CACNA1D	CACNA1D	transcript	XR_005374891.1	pseudogene	8	n.1555-5896T>C
chr20	36597446	C	T	PASS	intron_variant	MODIFIER	CACNA1D	CACNA1D	transcript	XM_038566147.1	protein_coding	8	c.1221-11201G>A
chr20	36597446	C	T	PASS	intron_variant	MODIFIER	CACNA1D	CACNA1D	transcript	XM_038566149.1	protein_coding	8	c.1221-11201G>A
chr20	36597446	C	T	PASS	intron_variant	MODIFIER	CACNA1D	CACNA1D	transcript	XM_038566150.1	protein_coding	8	c.1221-11201G>A
chr20	36597446	C	T	PASS	intron_variant	MODIFIER	CACNA1D	CACNA1D	transcript	XM_038566151.1	protein_coding	8	c.1221-11201G>A
chr20	36597446	C	T	PASS	intron_variant	MODIFIER	CACNA1D	CACNA1D	transcript	XM_038566152.1	protein_coding	8	c.1221-11201G>A
chr20	36597446	C	T	PASS	intron_variant	MODIFIER	CACNA1D	CACNA1D	transcript	XM_038566154.1	protein_coding	8	c.1221-11201G>A
chr20	36597446	C	T	PASS	intron_variant	MODIFIER	CACNA1D	CACNA1D	transcript	XM_038566157.1	protein_coding	8	c.1221-11201G>A
chr20	36597446	C	T	PASS	intron_variant	MODIFIER	CACNA1D	CACNA1D	transcript	XM_038566158.1	protein_coding	8	c.1221-11201G>A
chr20	36597446	C	T	PASS	intron_variant	MODIFIER	CACNA1D	CACNA1D	transcript	XM_038566164.1	protein_coding	8	c.1221-11201G>A
chr20	36597446	C	T	PASS	intron_variant	MODIFIER	CACNA1D	CACNA1D	transcript	XM_038566165.1	protein_coding	8	c.1221-11201G>A
chr20	36597446	C	T	PASS	intron_variant	MODIFIER	CACNA1D	CACNA1D	transcript	XM_038566166.1	protein_coding	8	c.1221-11201G>A
chr20	36597446	C	T	PASS	intron_variant	MODIFIER	CACNA1D	CACNA1D	transcript	XM_038566148.1	protein_coding	8	c.1221-11201G>A
chr20	36597446	C	T	PASS	intron_variant	MODIFIER	CACNA1D	CACNA1D	transcript	XM_038566156.1	protein_coding	8	c.1221-11201G>A
chr20	36597446	C	T	PASS	intron_variant	MODIFIER	CACNA1D	CACNA1D	transcript	XM_038566153.1	protein_coding	8	c.1221-11201G>A
chr20	36597446	C	T	PASS	intron_variant	MODIFIER	CACNA1D	CACNA1D	transcript	XM_038566159.1	protein_coding	8	c.1221-11201G>A
chr20	36597446	C	T	PASS	intron_variant	MODIFIER	CACNA1D	CACNA1D	transcript	XM_038566161.1	protein_coding	8	c.1221-11201G>A
chr20	36597446	C	T	PASS	intron_variant	MODIFIER	CACNA1D	CACNA1D	transcript	XM_038566162.1	protein_coding	8	c.1221-11201G>A
chr20	36597446	C	T	PASS	intron_variant	MODIFIER	CACNA1D	CACNA1D	transcript	XM_038566155.1	protein_coding	8	c.1221-11201G>A
chr20	36597446	C	T	PASS	intron_variant	MODIFIER	CACNA1D	CACNA1D	transcript	XM_038566163.1	protein_coding	8	c.1221-11201G>A
chr20	36597446	C	T	PASS	intron_variant	MODIFIER	CACNA1D	CACNA1D	transcript	XR_005374892.1	pseudogene	8	n.1555-11201G>A
chr20	36597446	C	T	PASS	intron_variant	MODIFIER	CACNA1D	CACNA1D	transcript	XR_005374891.1	pseudogene	8	n.1555-11201G>A
chr20	36598494	C	T	PASS	intron_variant	MODIFIER	CACNA1D	CACNA1D	transcript	XM_038566147.1	protein_coding	8	c.1221-12249G>A
chr20	36598494	C	T	PASS	intron_variant	MODIFIER	CACNA1D	CACNA1D	transcript	XM_038566149.1	protein_coding	8	c.1221-12249G>A
chr20	36598494	C	T	PASS	intron_variant	MODIFIER	CACNA1D	CACNA1D	transcript	XM_038566150.1	protein_coding	8	c.1221-12249G>A
chr20	36598494	C	T	PASS	intron_variant	MODIFIER	CACNA1D	CACNA1D	transcript	XM_038566151.1	protein_coding	8	c.1221-12249G>A
chr20	36598494	C	T	PASS	intron_variant	MODIFIER	CACNA1D	CACNA1D	transcript	XM_038566152.1	protein_coding	8	c.1221-12249G>A
chr20	36598494	C	T	PASS	intron_variant	MODIFIER	CACNA1D	CACNA1D	transcript	XM_038566154.1	protein_coding	8	c.1221-12249G>A
chr20	36598494	C	T	PASS	intron_variant	MODIFIER	CACNA1D	CACNA1D	transcript	XM_038566157.1	protein_coding	8	c.1221-12249G>A
chr20	36598494	C	T	PASS	intron_variant	MODIFIER	CACNA1D	CACNA1D	transcript	XM_038566158.1	protein_coding	8	c.1221-12249G>A
chr20	36598494	C	T	PASS	intron_variant	MODIFIER	CACNA1D	CACNA1D	transcript	XM_038566164.1	protein_coding	8	c.1221-12249G>A
chr20	36598494	C	T	PASS	intron_variant	MODIFIER	CACNA1D	CACNA1D	transcript	XM_038566165.1	protein_coding	8	c.1221-12249G>A
chr20	36598494	C	T	PASS	intron_variant	MODIFIER	CACNA1D	CACNA1D	transcript	XM_038566166.1	protein_coding	8	c.1221-12249G>A
chr20	36598494	C	T	PASS	intron_variant	MODIFIER	CACNA1D	CACNA1D	transcript	XM_038566148.1	protein_coding	8	c.1221-12249G>A
chr20	36598494	C	T	PASS	intron_variant	MODIFIER	CACNA1D	CACNA1D	transcript	XM_038566156.1	protein_coding	8	c.1221-12249G>A
chr20	36598494	C	T	PASS	intron_variant	MODIFIER	CACNA1D	CACNA1D	transcript	XM_038566153.1	protein_coding	8	c.1221-12249G>A
chr20	36598494	C	T	PASS	intron_variant	MODIFIER	CACNA1D	CACNA1D	transcript	XM_038566159.1	protein_coding	8	c.1221-12249G>A
chr20	36598494	C	T	PASS	intron_variant	MODIFIER	CACNA1D	CACNA1D	transcript	XM_038566161.1	protein_coding	8	c.1221-12249G>A
chr20	36598494	C	T	PASS	intron_variant	MODIFIER	CACNA1D	CACNA1D	transcript	XM_038566162.1	protein_coding	8	c.1221-12249G>A
chr20	36598494	C	T	PASS	intron_variant	MODIFIER	CACNA1D	CACNA1D	transcript	XM_038566155.1	protein_coding	8	c.1221-12249G>A
chr20	36598494	C	T	PASS	intron_variant	MODIFIER	CACNA1D	CACNA1D	transcript	XM_038566163.1	protein_coding	8	c.1221-12249G>A
chr20	36598494	C	T	PASS	intron_variant	MODIFIER	CACNA1D	CACNA1D	transcript	XR_005374892.1	pseudogene	8	n.1555-12249G>A
chr20	36598494	C	T	PASS	intron_variant	MODIFIER	CACNA1D	CACNA1D	transcript	XR_005374891.1	pseudogene	8	n.1555-12249G>A
chr20	36599880	CTA	C	PASS	intron_variant	MODIFIER	CACNA1D	CACNA1D	transcript	XM_038566147.1	protein_coding	8	c.1221-13637_1221-13636delTA
chr20	36599880	CTA	C	PASS	intron_variant	MODIFIER	CACNA1D	CACNA1D	transcript	XM_038566149.1	protein_coding	8	c.1221-13637_1221-13636delTA
chr20	36599880	CTA	C	PASS	intron_variant	MODIFIER	CACNA1D	CACNA1D	transcript	XM_038566150.1	protein_coding	8	c.1221-13637_1221-13636delTA
chr20	36599880	CTA	C	PASS	intron_variant	MODIFIER	CACNA1D	CACNA1D	transcript	XM_038566151.1	protein_coding	8	c.1221-13637_1221-13636delTA
chr20	36599880	CTA	C	PASS	intron_variant	MODIFIER	CACNA1D	CACNA1D	transcript	XM_038566152.1	protein_coding	8	c.1221-13637_1221-13636delTA
chr20	36599880	CTA	C	PASS	intron_variant	MODIFIER	CACNA1D	CACNA1D	transcript	XM_038566154.1	protein_coding	8	c.1221-13637_1221-13636delTA
chr20	36599880	CTA	C	PASS	intron_variant	MODIFIER	CACNA1D	CACNA1D	transcript	XM_038566157.1	protein_coding	8	c.1221-13637_1221-13636delTA
chr20	36599880	CTA	C	PASS	intron_variant	MODIFIER	CACNA1D	CACNA1D	transcript	XM_038566158.1	protein_coding	8	c.1221-13637_1221-13636delTA
chr20	36599880	CTA	C	PASS	intron_variant	MODIFIER	CACNA1D	CACNA1D	transcript	XM_038566164.1	protein_coding	8	c.1221-13637_1221-13636delTA
chr20	36599880	CTA	C	PASS	intron_variant	MODIFIER	CACNA1D	CACNA1D	transcript	XM_038566165.1	protein_coding	8	c.1221-13637_1221-13636delTA
chr20	36599880	CTA	C	PASS	intron_variant	MODIFIER	CACNA1D	CACNA1D	transcript	XM_038566166.1	protein_coding	8	c.1221-13637_1221-13636delTA
chr20	36599880	CTA	C	PASS	intron_variant	MODIFIER	CACNA1D	CACNA1D	transcript	XM_038566148.1	protein_coding	8	c.1221-13637_1221-13636delTA
chr20	36599880	CTA	C	PASS	intron_variant	MODIFIER	CACNA1D	CACNA1D	transcript	XM_038566156.1	protein_coding	8	c.1221-13637_1221-13636delTA
chr20	36599880	CTA	C	PASS	intron_variant	MODIFIER	CACNA1D	CACNA1D	transcript	XM_038566153.1	protein_coding	8	c.1221-13637_1221-13636delTA
chr20	36599880	CTA	C	PASS	intron_variant	MODIFIER	CACNA1D	CACNA1D	transcript	XM_038566159.1	protein_coding	8	c.1221-13637_1221-13636delTA
chr20	36599880	CTA	C	PASS	intron_variant	MODIFIER	CACNA1D	CACNA1D	transcript	XM_038566161.1	protein_coding	8	c.1221-13637_1221-13636delTA
chr20	36599880	CTA	C	PASS	intron_variant	MODIFIER	CACNA1D	CACNA1D	transcript	XM_038566162.1	protein_coding	8	c.1221-13637_1221-13636delTA
chr20	36599880	CTA	C	PASS	intron_variant	MODIFIER	CACNA1D	CACNA1D	transcript	XM_038566155.1	protein_coding	8	c.1221-13637_1221-13636delTA
chr20	36599880	CTA	C	PASS	intron_variant	MODIFIER	CACNA1D	CACNA1D	transcript	XM_038566163.1	protein_coding	8	c.1221-13637_1221-13636delTA
chr20	36599880	CTA	C	PASS	intron_variant	MODIFIER	CACNA1D	CACNA1D	transcript	XR_005374892.1	pseudogene	8	n.1555-13637_1555-13636delTA
chr20	36599880	CTA	C	PASS	intron_variant	MODIFIER	CACNA1D	CACNA1D	transcript	XR_005374891.1	pseudogene	8	n.1555-13637_1555-13636delTA
chr20	36602032	A	G	PASS	intron_variant	MODIFIER	CACNA1D	CACNA1D	transcript	XM_038566147.1	protein_coding	8	c.1220+13492T>C
chr20	36602032	A	G	PASS	intron_variant	MODIFIER	CACNA1D	CACNA1D	transcript	XM_038566149.1	protein_coding	8	c.1220+13492T>C
chr20	36602032	A	G	PASS	intron_variant	MODIFIER	CACNA1D	CACNA1D	transcript	XM_038566150.1	protein_coding	8	c.1220+13492T>C
chr20	36602032	A	G	PASS	intron_variant	MODIFIER	CACNA1D	CACNA1D	transcript	XM_038566151.1	protein_coding	8	c.1220+13492T>C
chr20	36602032	A	G	PASS	intron_variant	MODIFIER	CACNA1D	CACNA1D	transcript	XM_038566152.1	protein_coding	8	c.1220+14160T>C
chr20	36602032	A	G	PASS	intron_variant	MODIFIER	CACNA1D	CACNA1D	transcript	XM_038566154.1	protein_coding	8	c.1220+13492T>C
chr20	36602032	A	G	PASS	intron_variant	MODIFIER	CACNA1D	CACNA1D	transcript	XM_038566157.1	protein_coding	8	c.1220+13492T>C
chr20	36602032	A	G	PASS	intron_variant	MODIFIER	CACNA1D	CACNA1D	transcript	XM_038566158.1	protein_coding	8	c.1220+13492T>C
chr20	36602032	A	G	PASS	intron_variant	MODIFIER	CACNA1D	CACNA1D	transcript	XM_038566164.1	protein_coding	8	c.1220+13492T>C
chr20	36602032	A	G	PASS	intron_variant	MODIFIER	CACNA1D	CACNA1D	transcript	XM_038566165.1	protein_coding	8	c.1220+13492T>C
chr20	36602032	A	G	PASS	intron_variant	MODIFIER	CACNA1D	CACNA1D	transcript	XM_038566166.1	protein_coding	8	c.1220+14160T>C
chr20	36602032	A	G	PASS	intron_variant	MODIFIER	CACNA1D	CACNA1D	transcript	XM_038566148.1	protein_coding	8	c.1220+14160T>C
chr20	36602032	A	G	PASS	intron_variant	MODIFIER	CACNA1D	CACNA1D	transcript	XM_038566156.1	protein_coding	8	c.1220+13492T>C
chr20	36602032	A	G	PASS	intron_variant	MODIFIER	CACNA1D	CACNA1D	transcript	XM_038566153.1	protein_coding	8	c.1220+13492T>C
chr20	36602032	A	G	PASS	intron_variant	MODIFIER	CACNA1D	CACNA1D	transcript	XM_038566159.1	protein_coding	8	c.1220+14160T>C
chr20	36602032	A	G	PASS	intron_variant	MODIFIER	CACNA1D	CACNA1D	transcript	XM_038566161.1	protein_coding	8	c.1220+13492T>C
chr20	36602032	A	G	PASS	intron_variant	MODIFIER	CACNA1D	CACNA1D	transcript	XM_038566162.1	protein_coding	8	c.1220+14160T>C
chr20	36602032	A	G	PASS	intron_variant	MODIFIER	CACNA1D	CACNA1D	transcript	XM_038566155.1	protein_coding	8	c.1220+14160T>C
chr20	36602032	A	G	PASS	intron_variant	MODIFIER	CACNA1D	CACNA1D	transcript	XM_038566163.1	protein_coding	8	c.1220+13492T>C
chr20	36602032	A	G	PASS	intron_variant	MODIFIER	CACNA1D	CACNA1D	transcript	XR_005374892.1	pseudogene	8	n.1554+13492T>C
chr20	36602032	A	G	PASS	intron_variant	MODIFIER	CACNA1D	CACNA1D	transcript	XR_005374891.1	pseudogene	8	n.1554+13492T>C
chr20	36603598	T	C	PASS	intron_variant	MODIFIER	CACNA1D	CACNA1D	transcript	XM_038566147.1	protein_coding	8	c.1220+11926A>G
chr20	36603598	T	C	PASS	intron_variant	MODIFIER	CACNA1D	CACNA1D	transcript	XM_038566149.1	protein_coding	8	c.1220+11926A>G
chr20	36603598	T	C	PASS	intron_variant	MODIFIER	CACNA1D	CACNA1D	transcript	XM_038566150.1	protein_coding	8	c.1220+11926A>G
chr20	36603598	T	C	PASS	intron_variant	MODIFIER	CACNA1D	CACNA1D	transcript	XM_038566151.1	protein_coding	8	c.1220+11926A>G
chr20	36603598	T	C	PASS	intron_variant	MODIFIER	CACNA1D	CACNA1D	transcript	XM_038566152.1	protein_coding	8	c.1220+12594A>G
chr20	36603598	T	C	PASS	intron_variant	MODIFIER	CACNA1D	CACNA1D	transcript	XM_038566154.1	protein_coding	8	c.1220+11926A>G
chr20	36603598	T	C	PASS	intron_variant	MODIFIER	CACNA1D	CACNA1D	transcript	XM_038566157.1	protein_coding	8	c.1220+11926A>G
chr20	36603598	T	C	PASS	intron_variant	MODIFIER	CACNA1D	CACNA1D	transcript	XM_038566158.1	protein_coding	8	c.1220+11926A>G
chr20	36603598	T	C	PASS	intron_variant	MODIFIER	CACNA1D	CACNA1D	transcript	XM_038566164.1	protein_coding	8	c.1220+11926A>G
chr20	36603598	T	C	PASS	intron_variant	MODIFIER	CACNA1D	CACNA1D	transcript	XM_038566165.1	protein_coding	8	c.1220+11926A>G
chr20	36603598	T	C	PASS	intron_variant	MODIFIER	CACNA1D	CACNA1D	transcript	XM_038566166.1	protein_coding	8	c.1220+12594A>G
chr20	36603598	T	C	PASS	intron_variant	MODIFIER	CACNA1D	CACNA1D	transcript	XM_038566148.1	protein_coding	8	c.1220+12594A>G
chr20	36603598	T	C	PASS	intron_variant	MODIFIER	CACNA1D	CACNA1D	transcript	XM_038566156.1	protein_coding	8	c.1220+11926A>G
chr20	36603598	T	C	PASS	intron_variant	MODIFIER	CACNA1D	CACNA1D	transcript	XM_038566153.1	protein_coding	8	c.1220+11926A>G
chr20	36603598	T	C	PASS	intron_variant	MODIFIER	CACNA1D	CACNA1D	transcript	XM_038566159.1	protein_coding	8	c.1220+12594A>G
chr20	36603598	T	C	PASS	intron_variant	MODIFIER	CACNA1D	CACNA1D	transcript	XM_038566161.1	protein_coding	8	c.1220+11926A>G
chr20	36603598	T	C	PASS	intron_variant	MODIFIER	CACNA1D	CACNA1D	transcript	XM_038566162.1	protein_coding	8	c.1220+12594A>G
chr20	36603598	T	C	PASS	intron_variant	MODIFIER	CACNA1D	CACNA1D	transcript	XM_038566155.1	protein_coding	8	c.1220+12594A>G
chr20	36603598	T	C	PASS	intron_variant	MODIFIER	CACNA1D	CACNA1D	transcript	XM_038566163.1	protein_coding	8	c.1220+11926A>G
chr20	36603598	T	C	PASS	intron_variant	MODIFIER	CACNA1D	CACNA1D	transcript	XR_005374892.1	pseudogene	8	n.1554+11926A>G
chr20	36603598	T	C	PASS	intron_variant	MODIFIER	CACNA1D	CACNA1D	transcript	XR_005374891.1	pseudogene	8	n.1554+11926A>G
chr20	36605651	G	A	PASS	intron_variant	MODIFIER	CACNA1D	CACNA1D	transcript	XM_038566147.1	protein_coding	8	c.1220+9873C>T
chr20	36605651	G	A	PASS	intron_variant	MODIFIER	CACNA1D	CACNA1D	transcript	XM_038566149.1	protein_coding	8	c.1220+9873C>T
chr20	36605651	G	A	PASS	intron_variant	MODIFIER	CACNA1D	CACNA1D	transcript	XM_038566150.1	protein_coding	8	c.1220+9873C>T
chr20	36605651	G	A	PASS	intron_variant	MODIFIER	CACNA1D	CACNA1D	transcript	XM_038566151.1	protein_coding	8	c.1220+9873C>T
chr20	36605651	G	A	PASS	intron_variant	MODIFIER	CACNA1D	CACNA1D	transcript	XM_038566152.1	protein_coding	8	c.1220+10541C>T
chr20	36605651	G	A	PASS	intron_variant	MODIFIER	CACNA1D	CACNA1D	transcript	XM_038566154.1	protein_coding	8	c.1220+9873C>T
chr20	36605651	G	A	PASS	intron_variant	MODIFIER	CACNA1D	CACNA1D	transcript	XM_038566157.1	protein_coding	8	c.1220+9873C>T
chr20	36605651	G	A	PASS	intron_variant	MODIFIER	CACNA1D	CACNA1D	transcript	XM_038566158.1	protein_coding	8	c.1220+9873C>T
chr20	36605651	G	A	PASS	intron_variant	MODIFIER	CACNA1D	CACNA1D	transcript	XM_038566164.1	protein_coding	8	c.1220+9873C>T
chr20	36605651	G	A	PASS	intron_variant	MODIFIER	CACNA1D	CACNA1D	transcript	XM_038566165.1	protein_coding	8	c.1220+9873C>T
chr20	36605651	G	A	PASS	intron_variant	MODIFIER	CACNA1D	CACNA1D	transcript	XM_038566166.1	protein_coding	8	c.1220+10541C>T
chr20	36605651	G	A	PASS	intron_variant	MODIFIER	CACNA1D	CACNA1D	transcript	XM_038566148.1	protein_coding	8	c.1220+10541C>T
chr20	36605651	G	A	PASS	intron_variant	MODIFIER	CACNA1D	CACNA1D	transcript	XM_038566156.1	protein_coding	8	c.1220+9873C>T
chr20	36605651	G	A	PASS	intron_variant	MODIFIER	CACNA1D	CACNA1D	transcript	XM_038566153.1	protein_coding	8	c.1220+9873C>T
chr20	36605651	G	A	PASS	intron_variant	MODIFIER	CACNA1D	CACNA1D	transcript	XM_038566159.1	protein_coding	8	c.1220+10541C>T
chr20	36605651	G	A	PASS	intron_variant	MODIFIER	CACNA1D	CACNA1D	transcript	XM_038566161.1	protein_coding	8	c.1220+9873C>T
chr20	36605651	G	A	PASS	intron_variant	MODIFIER	CACNA1D	CACNA1D	transcript	XM_038566162.1	protein_coding	8	c.1220+10541C>T
chr20	36605651	G	A	PASS	intron_variant	MODIFIER	CACNA1D	CACNA1D	transcript	XM_038566155.1	protein_coding	8	c.1220+10541C>T
chr20	36605651	G	A	PASS	intron_variant	MODIFIER	CACNA1D	CACNA1D	transcript	XM_038566163.1	protein_coding	8	c.1220+9873C>T
chr20	36605651	G	A	PASS	intron_variant	MODIFIER	CACNA1D	CACNA1D	transcript	XR_005374892.1	pseudogene	8	n.1554+9873C>T
chr20	36605651	G	A	PASS	intron_variant	MODIFIER	CACNA1D	CACNA1D	transcript	XR_005374891.1	pseudogene	8	n.1554+9873C>T
chr20	36613797	C	T	PASS	intron_variant	MODIFIER	CACNA1D	CACNA1D	transcript	XM_038566147.1	protein_coding	8	c.1220+1727G>A
chr20	36613797	C	T	PASS	intron_variant	MODIFIER	CACNA1D	CACNA1D	transcript	XM_038566149.1	protein_coding	8	c.1220+1727G>A
chr20	36613797	C	T	PASS	intron_variant	MODIFIER	CACNA1D	CACNA1D	transcript	XM_038566150.1	protein_coding	8	c.1220+1727G>A
chr20	36613797	C	T	PASS	intron_variant	MODIFIER	CACNA1D	CACNA1D	transcript	XM_038566151.1	protein_coding	8	c.1220+1727G>A
chr20	36613797	C	T	PASS	intron_variant	MODIFIER	CACNA1D	CACNA1D	transcript	XM_038566152.1	protein_coding	8	c.1220+2395G>A
chr20	36613797	C	T	PASS	intron_variant	MODIFIER	CACNA1D	CACNA1D	transcript	XM_038566154.1	protein_coding	8	c.1220+1727G>A
chr20	36613797	C	T	PASS	intron_variant	MODIFIER	CACNA1D	CACNA1D	transcript	XM_038566157.1	protein_coding	8	c.1220+1727G>A
chr20	36613797	C	T	PASS	intron_variant	MODIFIER	CACNA1D	CACNA1D	transcript	XM_038566158.1	protein_coding	8	c.1220+1727G>A
chr20	36613797	C	T	PASS	intron_variant	MODIFIER	CACNA1D	CACNA1D	transcript	XM_038566164.1	protein_coding	8	c.1220+1727G>A
chr20	36613797	C	T	PASS	intron_variant	MODIFIER	CACNA1D	CACNA1D	transcript	XM_038566165.1	protein_coding	8	c.1220+1727G>A
chr20	36613797	C	T	PASS	intron_variant	MODIFIER	CACNA1D	CACNA1D	transcript	XM_038566166.1	protein_coding	8	c.1220+2395G>A
chr20	36613797	C	T	PASS	intron_variant	MODIFIER	CACNA1D	CACNA1D	transcript	XM_038566148.1	protein_coding	8	c.1220+2395G>A
chr20	36613797	C	T	PASS	intron_variant	MODIFIER	CACNA1D	CACNA1D	transcript	XM_038566156.1	protein_coding	8	c.1220+1727G>A
chr20	36613797	C	T	PASS	intron_variant	MODIFIER	CACNA1D	CACNA1D	transcript	XM_038566153.1	protein_coding	8	c.1220+1727G>A
chr20	36613797	C	T	PASS	intron_variant	MODIFIER	CACNA1D	CACNA1D	transcript	XM_038566159.1	protein_coding	8	c.1220+2395G>A
chr20	36613797	C	T	PASS	intron_variant	MODIFIER	CACNA1D	CACNA1D	transcript	XM_038566161.1	protein_coding	8	c.1220+1727G>A
chr20	36613797	C	T	PASS	intron_variant	MODIFIER	CACNA1D	CACNA1D	transcript	XM_038566162.1	protein_coding	8	c.1220+2395G>A
chr20	36613797	C	T	PASS	intron_variant	MODIFIER	CACNA1D	CACNA1D	transcript	XM_038566155.1	protein_coding	8	c.1220+2395G>A
chr20	36613797	C	T	PASS	intron_variant	MODIFIER	CACNA1D	CACNA1D	transcript	XM_038566163.1	protein_coding	8	c.1220+1727G>A
chr20	36613797	C	T	PASS	intron_variant	MODIFIER	CACNA1D	CACNA1D	transcript	XR_005374892.1	pseudogene	8	n.1554+1727G>A
chr20	36613797	C	T	PASS	intron_variant	MODIFIER	CACNA1D	CACNA1D	transcript	XR_005374891.1	pseudogene	8	n.1554+1727G>A
chr20	36621178	C	CAAGATACAA	PASS	intron_variant	MODIFIER	CACNA1D	CACNA1D	transcript	XM_038566147.1	protein_coding	7	c.1116+1227_1116+1228insTTGTATCTT
chr20	36621178	C	CAAGATACAA	PASS	intron_variant	MODIFIER	CACNA1D	CACNA1D	transcript	XM_038566149.1	protein_coding	7	c.1116+1227_1116+1228insTTGTATCTT
chr20	36621178	C	CAAGATACAA	PASS	intron_variant	MODIFIER	CACNA1D	CACNA1D	transcript	XM_038566150.1	protein_coding	7	c.1116+1227_1116+1228insTTGTATCTT
chr20	36621178	C	CAAGATACAA	PASS	intron_variant	MODIFIER	CACNA1D	CACNA1D	transcript	XM_038566151.1	protein_coding	7	c.1116+1227_1116+1228insTTGTATCTT
chr20	36621178	C	CAAGATACAA	PASS	intron_variant	MODIFIER	CACNA1D	CACNA1D	transcript	XM_038566152.1	protein_coding	7	c.1116+1227_1116+1228insTTGTATCTT
chr20	36621178	C	CAAGATACAA	PASS	intron_variant	MODIFIER	CACNA1D	CACNA1D	transcript	XM_038566154.1	protein_coding	7	c.1116+1227_1116+1228insTTGTATCTT
chr20	36621178	C	CAAGATACAA	PASS	intron_variant	MODIFIER	CACNA1D	CACNA1D	transcript	XM_038566157.1	protein_coding	7	c.1116+1227_1116+1228insTTGTATCTT
chr20	36621178	C	CAAGATACAA	PASS	intron_variant	MODIFIER	CACNA1D	CACNA1D	transcript	XM_038566158.1	protein_coding	7	c.1116+1227_1116+1228insTTGTATCTT
chr20	36621178	C	CAAGATACAA	PASS	intron_variant	MODIFIER	CACNA1D	CACNA1D	transcript	XM_038566164.1	protein_coding	7	c.1116+1227_1116+1228insTTGTATCTT
chr20	36621178	C	CAAGATACAA	PASS	intron_variant	MODIFIER	CACNA1D	CACNA1D	transcript	XM_038566165.1	protein_coding	7	c.1116+1227_1116+1228insTTGTATCTT
chr20	36621178	C	CAAGATACAA	PASS	intron_variant	MODIFIER	CACNA1D	CACNA1D	transcript	XM_038566166.1	protein_coding	7	c.1116+1227_1116+1228insTTGTATCTT
chr20	36621178	C	CAAGATACAA	PASS	intron_variant	MODIFIER	CACNA1D	CACNA1D	transcript	XM_038566148.1	protein_coding	7	c.1116+1227_1116+1228insTTGTATCTT
chr20	36621178	C	CAAGATACAA	PASS	intron_variant	MODIFIER	CACNA1D	CACNA1D	transcript	XM_038566156.1	protein_coding	7	c.1116+1227_1116+1228insTTGTATCTT
chr20	36621178	C	CAAGATACAA	PASS	intron_variant	MODIFIER	CACNA1D	CACNA1D	transcript	XM_038566153.1	protein_coding	7	c.1116+1227_1116+1228insTTGTATCTT
chr20	36621178	C	CAAGATACAA	PASS	intron_variant	MODIFIER	CACNA1D	CACNA1D	transcript	XM_038566159.1	protein_coding	7	c.1116+1227_1116+1228insTTGTATCTT
chr20	36621178	C	CAAGATACAA	PASS	intron_variant	MODIFIER	CACNA1D	CACNA1D	transcript	XM_038566161.1	protein_coding	7	c.1116+1227_1116+1228insTTGTATCTT
chr20	36621178	C	CAAGATACAA	PASS	intron_variant	MODIFIER	CACNA1D	CACNA1D	transcript	XM_038566162.1	protein_coding	7	c.1116+1227_1116+1228insTTGTATCTT
chr20	36621178	C	CAAGATACAA	PASS	intron_variant	MODIFIER	CACNA1D	CACNA1D	transcript	XM_038566155.1	protein_coding	7	c.1116+1227_1116+1228insTTGTATCTT
chr20	36621178	C	CAAGATACAA	PASS	intron_variant	MODIFIER	CACNA1D	CACNA1D	transcript	XM_038566163.1	protein_coding	7	c.1116+1227_1116+1228insTTGTATCTT
chr20	36621178	C	CAAGATACAA	PASS	intron_variant	MODIFIER	CACNA1D	CACNA1D	transcript	XR_005374892.1	pseudogene	7	n.1450+1227_1450+1228insTTGTATCTT
chr20	36621178	C	CAAGATACAA	PASS	intron_variant	MODIFIER	CACNA1D	CACNA1D	transcript	XR_005374891.1	pseudogene	7	n.1450+1227_1450+1228insTTGTATCTT
chr20	36628177	C	T	PASS	intron_variant	MODIFIER	CACNA1D	CACNA1D	transcript	XM_038566147.1	protein_coding	4	c.624-575G>A
chr20	36628177	C	T	PASS	intron_variant	MODIFIER	CACNA1D	CACNA1D	transcript	XM_038566149.1	protein_coding	4	c.624-575G>A
chr20	36628177	C	T	PASS	intron_variant	MODIFIER	CACNA1D	CACNA1D	transcript	XM_038566150.1	protein_coding	4	c.624-575G>A
chr20	36628177	C	T	PASS	intron_variant	MODIFIER	CACNA1D	CACNA1D	transcript	XM_038566151.1	protein_coding	4	c.624-575G>A
chr20	36628177	C	T	PASS	intron_variant	MODIFIER	CACNA1D	CACNA1D	transcript	XM_038566152.1	protein_coding	4	c.624-575G>A
chr20	36628177	C	T	PASS	intron_variant	MODIFIER	CACNA1D	CACNA1D	transcript	XM_038566154.1	protein_coding	4	c.624-575G>A
chr20	36628177	C	T	PASS	intron_variant	MODIFIER	CACNA1D	CACNA1D	transcript	XM_038566157.1	protein_coding	4	c.624-575G>A
chr20	36628177	C	T	PASS	intron_variant	MODIFIER	CACNA1D	CACNA1D	transcript	XM_038566158.1	protein_coding	4	c.624-575G>A
chr20	36628177	C	T	PASS	intron_variant	MODIFIER	CACNA1D	CACNA1D	transcript	XM_038566164.1	protein_coding	4	c.624-575G>A
chr20	36628177	C	T	PASS	intron_variant	MODIFIER	CACNA1D	CACNA1D	transcript	XM_038566165.1	protein_coding	4	c.624-575G>A
chr20	36628177	C	T	PASS	intron_variant	MODIFIER	CACNA1D	CACNA1D	transcript	XM_038566166.1	protein_coding	4	c.624-575G>A
chr20	36628177	C	T	PASS	intron_variant	MODIFIER	CACNA1D	CACNA1D	transcript	XM_038566148.1	protein_coding	4	c.624-575G>A
chr20	36628177	C	T	PASS	intron_variant	MODIFIER	CACNA1D	CACNA1D	transcript	XM_038566156.1	protein_coding	4	c.624-575G>A
chr20	36628177	C	T	PASS	intron_variant	MODIFIER	CACNA1D	CACNA1D	transcript	XM_038566153.1	protein_coding	4	c.624-575G>A
chr20	36628177	C	T	PASS	intron_variant	MODIFIER	CACNA1D	CACNA1D	transcript	XM_038566159.1	protein_coding	4	c.624-575G>A
chr20	36628177	C	T	PASS	intron_variant	MODIFIER	CACNA1D	CACNA1D	transcript	XM_038566161.1	protein_coding	4	c.624-575G>A
chr20	36628177	C	T	PASS	intron_variant	MODIFIER	CACNA1D	CACNA1D	transcript	XM_038566162.1	protein_coding	4	c.624-575G>A
chr20	36628177	C	T	PASS	intron_variant	MODIFIER	CACNA1D	CACNA1D	transcript	XM_038566155.1	protein_coding	4	c.624-575G>A
chr20	36628177	C	T	PASS	intron_variant	MODIFIER	CACNA1D	CACNA1D	transcript	XM_038566163.1	protein_coding	4	c.624-575G>A
chr20	36628177	C	T	PASS	intron_variant	MODIFIER	CACNA1D	CACNA1D	transcript	XR_005374892.1	pseudogene	4	n.958-575G>A
chr20	36628177	C	T	PASS	intron_variant	MODIFIER	CACNA1D	CACNA1D	transcript	XR_005374891.1	pseudogene	4	n.958-575G>A
chr20	36691284	T	TAGAAGACAGCTGTTCCAAAAAAAAAACAAAAAAAAAAAAAAAAAAAAAAA	PASS	intron_variant	MODIFIER	CACNA1D	CACNA1D	transcript	XM_038566147.1	protein_coding	3	c.484-54918_484-54917insTTTTTTTTTTTTTTTTTTTTTTTGTTTTTTTTTTGGAACAGCTGTCTTCT
chr20	36691284	T	TAGAAGACAGCTGTTCCAAAAAAAAAACAAAAAAAAAAAAAAAAAAAAAAA	PASS	intron_variant	MODIFIER	CACNA1D	CACNA1D	transcript	XM_038566149.1	protein_coding	3	c.484-54918_484-54917insTTTTTTTTTTTTTTTTTTTTTTTGTTTTTTTTTTGGAACAGCTGTCTTCT
chr20	36691284	T	TAGAAGACAGCTGTTCCAAAAAAAAAACAAAAAAAAAAAAAAAAAAAAAAA	PASS	intron_variant	MODIFIER	CACNA1D	CACNA1D	transcript	XM_038566150.1	protein_coding	3	c.484-54918_484-54917insTTTTTTTTTTTTTTTTTTTTTTTGTTTTTTTTTTGGAACAGCTGTCTTCT
chr20	36691284	T	TAGAAGACAGCTGTTCCAAAAAAAAAACAAAAAAAAAAAAAAAAAAAAAAA	PASS	intron_variant	MODIFIER	CACNA1D	CACNA1D	transcript	XM_038566151.1	protein_coding	3	c.484-54918_484-54917insTTTTTTTTTTTTTTTTTTTTTTTGTTTTTTTTTTGGAACAGCTGTCTTCT
chr20	36691284	T	TAGAAGACAGCTGTTCCAAAAAAAAAACAAAAAAAAAAAAAAAAAAAAAAA	PASS	intron_variant	MODIFIER	CACNA1D	CACNA1D	transcript	XM_038566152.1	protein_coding	3	c.484-54918_484-54917insTTTTTTTTTTTTTTTTTTTTTTTGTTTTTTTTTTGGAACAGCTGTCTTCT
chr20	36691284	T	TAGAAGACAGCTGTTCCAAAAAAAAAACAAAAAAAAAAAAAAAAAAAAAAA	PASS	intron_variant	MODIFIER	CACNA1D	CACNA1D	transcript	XM_038566154.1	protein_coding	3	c.484-54918_484-54917insTTTTTTTTTTTTTTTTTTTTTTTGTTTTTTTTTTGGAACAGCTGTCTTCT
chr20	36691284	T	TAGAAGACAGCTGTTCCAAAAAAAAAACAAAAAAAAAAAAAAAAAAAAAAA	PASS	intron_variant	MODIFIER	CACNA1D	CACNA1D	transcript	XM_038566157.1	protein_coding	3	c.484-54918_484-54917insTTTTTTTTTTTTTTTTTTTTTTTGTTTTTTTTTTGGAACAGCTGTCTTCT
chr20	36691284	T	TAGAAGACAGCTGTTCCAAAAAAAAAACAAAAAAAAAAAAAAAAAAAAAAA	PASS	intron_variant	MODIFIER	CACNA1D	CACNA1D	transcript	XM_038566158.1	protein_coding	3	c.484-54918_484-54917insTTTTTTTTTTTTTTTTTTTTTTTGTTTTTTTTTTGGAACAGCTGTCTTCT
chr20	36691284	T	TAGAAGACAGCTGTTCCAAAAAAAAAACAAAAAAAAAAAAAAAAAAAAAAA	PASS	intron_variant	MODIFIER	CACNA1D	CACNA1D	transcript	XM_038566164.1	protein_coding	3	c.484-54918_484-54917insTTTTTTTTTTTTTTTTTTTTTTTGTTTTTTTTTTGGAACAGCTGTCTTCT
chr20	36691284	T	TAGAAGACAGCTGTTCCAAAAAAAAAACAAAAAAAAAAAAAAAAAAAAAAA	PASS	intron_variant	MODIFIER	CACNA1D	CACNA1D	transcript	XM_038566165.1	protein_coding	3	c.484-54918_484-54917insTTTTTTTTTTTTTTTTTTTTTTTGTTTTTTTTTTGGAACAGCTGTCTTCT
chr20	36691284	T	TAGAAGACAGCTGTTCCAAAAAAAAAACAAAAAAAAAAAAAAAAAAAAAAA	PASS	intron_variant	MODIFIER	CACNA1D	CACNA1D	transcript	XM_038566166.1	protein_coding	3	c.484-54918_484-54917insTTTTTTTTTTTTTTTTTTTTTTTGTTTTTTTTTTGGAACAGCTGTCTTCT
[truncated: 3,043 more rows]
